# Supplementary material for: Proteins and lipids of glycosomal membranes from Leishmania tarentolae and Trypanosoma brucei
Source: F1000Res. 2013 Jan 29;2:27. [Version 1] doi: 10.12688/f1000research.2-27.v1 (PMC3814921; doi:10.12688/f1000research.2-27.v1)
Supplement: Supplementary Table S1 — All proteins, possible glycosomal proteins, and a short list of glycosome membrane proteins. [file f1000research-2-1189-s0000.tgz]

Archive with 5 entries (5 files):
- 1_All_proteins.csv
- 3_Glycosome_membrane_short_list.csv
- 2_Possible_glycosomal_proteins.csv
- 06_063_Glycosomal_membrane.sf3
- Methods_and_notes.txt
