# Supplementary material for: Proteins and lipids of glycosomal membranes from Leishmania tarentolae and Trypanosoma brucei
Source: F1000Res. 2013 Jan 29;2:27. [Version 1] doi: 10.12688/f1000research.2-27.v1 (PMC3814921; doi:10.12688/f1000research.2-27.v1)
Supplement: Supplementary Table S1 — All proteins, possible glycosomal proteins, and a short list of glycosome membrane proteins. [file f1000research-2-1189-s0000.tgz › 1_All_proteins.csv]

Accession Number	Annotated function (TritrypDB)	Tb homologue (TritrypDB)	orthologues	function	class	Peptides	% coverage	GLyc locate	glyc target	MITO
LtaP11.0970	Pyruvate phosphate dikinase, putative	Tb11.02.4150		pyruvate phosphate dikinase (PPDK)	Glucose & glycerol	58	64%	GLYC	PTS1	0
LtaP35.1260	Nadh-dependent fumarate reductase-like protein;flavoprotein subunit-like protein;NADH-dependent fumarate reductase, putative	Tb927.10.3650	, Tb927.5.930, Tb927.5.940	NADH-dependent fumarate reductase, putative	Citric acid cycle	40	39%	0	0	0
LtaP21.0260	Hexokinase, putative	Tb927.10.2010	, Tb927.10.2020	hexokinase (HK1)	Glucose & glycerol	33	72%	GLYC	PTS2	0
LtaP27.1860	Glycosomal phosphoenolpyruvate carboxykinase, putative	Tb927.2.4210		glycosomal phosphoenolpyruvate carboxykinase (PEPCK)	Glucose & glycerol	32	63%	GLYC	PTS1	0
LtaP33.0850	Atpase alpha subunit	Tb927.7.7420	, Tb927.7.7430	ATP synthase F1, alpha subunit	Oxidative phosphorylation	27	39%	0	0	MIT High
LtaP20.0110	Pgkc, phosphoglycerate kinase C;phosphoglycerate kinase B, cytosolic;phosphoglycerate kinase C, glycosomal	Tb927.1.700	, Tb927.1.710	phosphoglycerate kinase (PGKC)	Glucose & glycerol	26	38%	GLYC	PTS1	0
LtaP30.2970	Glyceraldehyde 3-phosphate dehydrogenase, cytosolic, putative;glyceraldehyde 3-phosphate dehydrogenase, glycosomal	Tb927.10.6880	, Tb927.6.4280, Tb927.6.4300	glyceraldehyde 3-phosphate dehydrogenase, cytosolic (GAP)	Glucose & glycerol	25	45%	0	0	0
LtaP36.5050	Hypothetical protein, conserved (GO function: electron transport chain)	Tb11.01.2800		hypothetical protein, conserved	0	24	39%	0	0	0
LtaP29.2710	6-phospho-1-fructokinase, putative	Tb927.3.3270		ATP-dependent phosphofructokinase (TbPFK)	Glucose & glycerol	24	40%	GLYC	PTS1	0
LtaP36.1240	Fructose-1,6-bisphosphate aldolase	Tb927.10.5620		fructose-bisphosphate aldolase, glycosomal (ALD)	Glucose & glycerol	24	49%	GLYC	PTS2	0
LtaP15.0520	Hypothetical protein, conserved	Tb927.5.1900		hypothetical protein, conserved	0	21	31%	0	0	0
LtaP31.0460	Cytoskeleton-associated protein CAP5.5, putative	Tb927.4.3950	, Tb927.8.8330	cytoskeleton-associated protein CAP5.5, putative,cysteine peptidase, Clan CA, family C2, putative (CAP5.5)	Cytoskeleton	21	30%	0	0	0
LtaP26.1590	Enoyl-CoA hydratase/Enoyl-CoA isomerase/3-hydroxyacyl-CoA dehydrogenase, putative;trifunctional enzyme alpha subunit, mitochondrial precursor-like protein	Tb927.2.4130		enoyl-CoA hydratase/Enoyl-CoA isomerase/3-hydroxyacyl-CoA dehydrogenase, putative	Lipids & fatty acids	20	28%	0	PTS2	MIT?
LtaP16.0530	Orotidine-5-phosphate decarboxylase/orotate phosphoribosyltransferase, putative	Tb927.5.3810		orotidine-5-phosphate decarboxylase/orotate phosphoribosyltransferase, OMPDCase-OPRTase	Nucleotides-Pyrimidines	20	53%	GLYC	PTS1	0
LtaP30.0180	Alkyl dihydroxyacetonephosphate synthase	Tb927.6.1500		1-Alkyl-dihydroxyacetonephosphate synthase	Lipids & fatty acids	19	31%	GLYC	PTS1	0
LtaP11.0790	Hypothetical protein, conserved	Tb11.02.4320		hypothetical protein, conserved	0	17	20%	0	0	0
LtaP24.1780	Hypothetical protein, conserved; Fatty acyl coA reductase superfamily	Tb927.8.6640		Fatty acyl coA reductase superfamily	lipids & fatty acids	17	34%	(GLYC)	PTS1	MIT med
LtaP28.2340	Glycosomal membrane protein, putative	Tb11.01.3370		PEX11 glycosomal membrane protein	Glycosome biogenesis	16	59%	GLYC	GB	0
LtaP34.1280	Dihydroxyacetonephosphate acetyltransferase;acyltransferase, putative	Tb927.4.3160		Dihydroxyacetonephosphate acyltransferase	Lipids & fatty acids	16	13%	GLYC	PTS1	0
LtaP25.2320	Hypothetical protein, conserved	Tb09.211.1470	, Tb927.3.2310	PACRGB,flagellar component	Cytoskeleton	15	52%	0	0	0
LtaP02.0390	Hypothetical protein, conserved	Tb927.2.2510	, Tb927.2.2520	voltage-dependent anion-selective channel	Ion channel or pump	15	56%	0	0	0
LtaP03.0190	Delta-1-pyrroline-5-carboxylate dehydrogenase, putative	Tb927.10.3210		delta-1-pyrroline-5-carboxylate dehydrogenase, putative	Mitochondrial pathway	15	29%	0	0	MIT High
LtaP21.1790	Hypothetical protein, conserved	Tb927.10.520		Mitochondrial ATP synthase subunit, putative	Mitochondrial pathway	15	33%	0	0	MIT High
LtaP27.1890	Adp,ATP carrier protein 1, mitochondrial precursor, putative	Tb927.10.14820	, Tb927.10.14830, Tb927.10.14840	mitochondrial carrier protein, MCP5a	Mitochondrial transport	15	42%	0	0	MIT High
LtaP35.5290	Isopentenyl-diphosphate delta-isomerase, putative	Tb09.211.0700		isopentenyl-diphosphate delta-isomerase, type II	Prenylation	15	44%	(GLYC)	PTS1?	0
LtaP09.1540	Hypothetical protein, conserved	Tb11.01.5240		hypothetical protein, conserved	0	14	9%	0	0	0
LtaP19.0680	Glycosomal malate dehydrogenase	Tb927.10.15410	, Tb927.10.2560	glycosomal malate dehydrogenase (gMDH)	Glucose & glycerol	14	44%	GLYC	PTS1	0
LtaP35.1450	Mitochondrial processing peptide beta subunit, putative;mitochondrial processing peptidase, beta subunit, putative	Tb09.160.3110	, Tb927.5.1060	mitochondrial processing peptidase, beta subunit, putative,	Mitochondrial biogenesis	14	38%	0	0	MIT High
LtaPcontig407-1	Citrate synthase, putative	Tb927.10.13430		citrate synthase, putative	Citric acid cycle	13	30%	0	0	MIT?
LtaP28.1180	Hypothetical protein, conserved	Tb11.02.5550		Component of motile flagella (TbCMF15)	Cytoskeleton	13	22%	0	0	0
LtaP04.1120	Fructose-1,6-bisphosphatase, cytosolic, putative	Tb09.211.0540		fructose-1,6-bisphosphatase (FBPase)	Glucose & glycerol	13	44%	GLYC	PTS1	0
LtaP12.0550	Glucose-6-phosphate isomerase	Tb927.1.3830		glucose-6-phosphate isomerase, glycosomal (PGI)	Glucose & glycerol	13	27%	GLYC	PTS1	0
LtaP13.1010	Hypothetical protein, conserved	Tb11.02.1190		hypothetical protein, conserved	0	12	25%	0	0	0
LtaP28.1270	Heat shock protein 70-related protein;glucose-regulated protein 78, putative;heat-shock protein hsp70, putative	Tb11.01.3110	, Tb11.02.5450, Tb11.02.5500, Tb927.7.710	heat shock protein 70, major HSP70	Chaperone	12	20%	0	0	0
LtaP27.0890	Hypothetical protein, conserved	Tb11.47.0006		Component of motile flagella (TbCMF2)	Cytoskeleton	12	22%	0	0	0
LtaP35.3100	Glycerol kinase, glycosomal, putative	Tb09.211.3540	, Tb09.211.3550, Tb09.211.3560, Tb09.211.3570, Tb09.211.3590	glycerol kinase, glycosomal (glk1)	Glucose & glycerol	12	24%	GLYC	PTS1	0
LtaP35.3750	Gim5a protein, putative	Tb09.211.2730	, Tb09.211.2740	Gim5A protein,glycosomal membrane protein (gim5A)	Glycosome biogenesis	12	48%	GLYC	GB	0
LtaP08.0840	Hypothetical protein, conserved	Tb927.5.2930		Mitochondrial ATP synthase subunit, putative	Mitochondrial pathway	12	31%	0	0	MIT High
LtaP30.3420	Pas-domain containing phosphoglycerate kinase, putative	0	0	#N/A	#N/A	12	25%	0	0	0
LtaP09.0210	Hypothetical protein, conserved	Tb11.01.4030		hypothetical protein, conserved	0	11	31%	0	0	0
LtaP24.0150	Hypothetical protein, conserved	Tb11.02.2530		hypothetical protein, conserved	0	11	45%	0	0	0
LtaP24.1770	Succinate dehydrogenase flavoprotein, putative	Tb927.8.6580		succinate dehydrogenase flavoprotein, putative	Citric acid cycle	11	21%	0	0	MIT High
LtaP34.2440	Hypothetical protein, conserved	Tb927.4.2080		CC2D is a FAZ-ER protein, also present on the basal bodies. CC2D is required for FAZ filament assembly.	Cytoskeleton	11	14%	0	0	0
LtaP23.0830	Kinesin, putative	Tb927.8.2630		kinesin, putative	Cytoskeleton	11	14%	0	0	0
LtaP18.1480	P-type H+-ATPase, putative	Tb927.10.12500	, Tb927.10.12510	P-type H -ATPase, putative	Ion channel or pump	11	10%	0	0	0
LtaP27.0660	Hypothetical protein, conserved	Tb11.47.0022		Mitochondrial ATP synthase subunit, putative	Mitochondrial pathway	11	52%	0	0	MIT High
LtaPcontig321-1	Mitochondrial phosphate transporter, putative	Tb09.211.1750		mitochondrial carrier protein, MCP11	Mitochondrial transport	11	35%	0	0	MIT High
LtaP27.0420	Ribokinase, putative	Tb11.03.0090		ribokinase, putative	Pentose phosphate pathway	11	33%	GLYC	PTS2	0
LtaP15.1080	Tryparedoxin peroxidase;peroxidoxin	Tb09.160.4250	, Tb09.160.4280, Tb927.8.1990	tryparedoxin peroxidase (TRYP1)	Redox pathways	11	30%	0	0	0
LtaPcontig312-1	40s ribosomal protein S4, putative	Tb11.02.1085	, Tb11.02.1090	40S ribosomal protein S4	Ribosome	11	40%	0	0	0
LtaP26.2100	Hypothetical protein, conserved	Tb09.160.1160	, Tb09.160.1180	nucleolar protein (NOP86)	rRNA-tRNA processing	11	18%	0	0	0
LtaP06.0240	Hypothetical protein, conserved	Tb927.7.4910		hypothetical protein, conserved	0	10	38%	0	0	0
LtaP21.0390	Hypothetical protein, conserved	Tb927.10.2190		hypothetical protein, conserved	0	10	43%	0	0	0
LtaP25.2550	Hypothetical protein, conserved	Tb927.3.2490		hypothetical protein, conserved	0	10	10%	0	0	0
LtaP30.3180	Hypothetical protein, conserved	Tb927.6.4520		hypothetical protein, conserved	0	10	19%	0	0	0
LtaP32.0380	Hypothetical protein, conserved	Tb927.10.14490		hypothetical protein, conserved	0	10	20%	0	0	0
LtaP18.1340	Pyruvate dehydrogenase E1 component alpha subunit, putative	Tb927.10.12700		pyruvate dehydrogenase E1 alpha subunit, putative	Citric acid cycle	10	28%	0	0	MIT High
LtaP36.6580	Hypothetical protein, conserved	Tb927.10.7690		Component of motile flagella (TbCMF4)	Cytoskeleton	10	15%	0	0	0
LtaP27.2240	Hypothetical protein, conserved	Tb927.2.4810		Component of motile flagella (TbCMF5)	Cytoskeleton	10	7%	0	0	0
LtaP16.1620	Hypothetical protein, conserved	Tb927.8.4870		DIGIT,flagellar component	Cytoskeleton	10	9%	0	0	0
LtaP28.2040	Hypothetical protein, conserved	Tb11.01.0680		leucine rich repeat (TbLRRP1)	LRRP	10	15%	0	0	0
LtaP35.0430	60s ribosomal protein L10, putative	Tb09.211.0110	, Tb09.211.0340	60S ribosomal protein L10	Ribosome	10	40%	0	0	0
LtaP09.1380	histone H2B variant	0	0	#N/A	#N/A	10	63%	0	0	0
LtaP19.0030	40s ribosomal protein S2	0	0	#N/A	#N/A	10	35%	0	0	0
LtaP20.0280	Hypothetical protein, conserved	Tb927.1.990		hypothetical protein, conserved	0	9	27%	0	0	0
LtaP36.6000	Hypothetical protein, conserved	Tb927.10.8940		hypothetical protein, conserved	0	9	21%	0	0	0
LtaP35.0180	Prohibitin, putative	Tb10.v4.0045	, Tb927.10.4310	prohibitin, putatives	Cell cycle	9	30%	0	0	0
LtaP36.5270	Hypothetical protein, conserved	Tb11.01.2530		kinesin-like protein, putative	Cytoskeleton	9	15%	0	0	0
LtaP01.0510	Long chain fatty Acyl CoA synthetase, putative;fatty acyl CoA synthetase 2, putative;long chain fatty acid CoA ligase, putative;fatty acyl CoA syntetase 1, putative	Tb09.160.2770	, Tb09.160.2780, Tb09.160.2810, Tb09.160.2840, Tb927.10.3260	fatty acyl CoA syntetase 1 (ACS1)	Lipids & fatty acids	9	14%	0	0	MIT?
LtaP21.2100	Atp synthase F1 subunit gamma protein;ATP synthase F1 subunit gamma protein, putative	Tb927.10.180		ATP synthase F1 subunit gamma protein, putative	Oxidative phosphorylation	9	36%	0	0	MIT High
LtaP31.3620	Methylcrotonoyl-coa carboxylase biotinylated subunitprotein-like protein;carboxylase, putative	Tb927.4.5350	, Tb927.8.6970	3-methylcrotonyl-CoA carboxylase, pseudogene, putative,3-methylcrotonyl-CoA carboxylase, point mutation	pseudogene	9	12%	0	0	0
LtaP32.0430	Atp-dependent RNA helicase, putative	Tb927.10.14550		ATP-dependent DEAD/H RNA helicase, DED1-1	Translation	9	18%	0	0	0
LtaP16.0130	Hypothetical protein, conserved	0	0	#N/A	#N/A	9	12%	0	0	0
LtaP27.1050	Hypothetical protein, conserved	Tb11.55.0017		hypothetical protein, conserved	0	8	45%	0	0	MIT med
LtaP31.2150	Hypothetical protein, conserved	Tb927.4.4690		hypothetical protein, conserved	0	8	29%	0	0	0
LtaP32.1050	Calpain-like cysteine peptidase, putative	Tb11.01.5800		hypothetical protein, conserved	0	8	6%	0	0	0
LtaP34.1760	Hypothetical protein, conserved;hypthetical protein, conserved	Tb927.4.2740		hypothetical protein, conserved	0	8	42%	0	0	0
LtaP36.1260	Hypothetical protein, conserved	Tb927.10.5630		hypothetical protein, conserved	0	8	34%	0	0	0
LtaP01.0480	Long chain fatty Acyl CoA synthetase, putative;fatty acyl CoA synthetase 2, putative;long chain fatty acid CoA ligase, putative;fatty acyl CoA syntetase 1, putative	Tb09.160.2770	, Tb09.160.2780, Tb09.160.2810, Tb09.160.2840, Tb927.10.3260	fatty acyl CoA syntetase 1 (ACS1)	Lipids & fatty acids	8	13%	0	0	MIT?
LtaP03.0220	Long chain fatty Acyl CoA synthetase, putative;fatty acyl CoA synthetase 2, putative;long chain fatty acid CoA ligase, putative;fatty acyl CoA syntetase 1, putative	Tb09.160.2770	, Tb09.160.2780, Tb09.160.2810, Tb09.160.2840, Tb927.10.3260	fatty acyl CoA syntetase 1 (ACS1)	Lipids & fatty acids	8	12%	0	0	MIT?
LtaP25.1690	Hypothetical protein, conserved	Tb927.3.1690		Mitochondrial ATP synthase subunit, putative	Mitochondrial pathway	8	34%	0	0	MIT High
LtaP31.0580	Mevalonate kinase, putative	Tb927.4.4070		Mevalonate kinase	Prenylation	8	24%	GLYC	PTS1.PTS2	0
LtaP25.1860	3-oxo-5-alpha-steroid 4-dehydrogenase, putative	Tb927.3.1840		3-oxo-5-alpha-steroid 4-dehydrogenase, putative	Sterols	8	17%	0	0	MIT (IFA)
LtaP18.1120	Ras-related protein rab-5, putative;hypothetical protein, conserved;small Rab GTP binding protein, putative (GO function: intracellular protein transport, nucleocytoplasmic transport, protein transport, signal transduction, small GTPase mediated signal transduction)	Tb11.02.2160	, Tb927.10.12960	small GTPase, putative, Rab5b, putative (RAB5B)	Vesicular transport	8	37%	0	0	0
LtaP22.1440	I/6 autoantigen-like protein	Tb927.7.3440		EF hand protein	0	7	34%	0	0	0
LtaP10.1540	Hypothetical protein, conserved	Tb927.8.4580		hypothetical protein, conserved	0	7	11%	0	0	0
LtaP15.0280	Hypothetical protein, conserved	Tb927.5.1680		hypothetical protein, conserved	0	7	5%	0	0	0
LtaP19.1080	Hypothetical protein, conserved	Tb927.10.15760		hypothetical protein, conserved	0	7	18%	0	0	0
LtaP23.1860	Hypothetical protein, conserved	Tb927.5.1230		hypothetical protein, conserved	0	7	16%	0	0	0
LtaP25.1740	Hypothetical protein, conserved	Tb927.3.1740		hypothetical protein, conserved	0	7	9%	0	0	0
LtaP32.0390	Hypothetical protein, conserved	Tb927.10.14500		hypothetical protein, conserved	0	7	17%	0	0	0
LtaP35.1340	Hypothetical protein, conserved	Tb927.5.960		hypothetical protein, conserved	0	7	18%	0	0	0
LtaP36.0240	Histone H4;histone h4;histone H4, putative, pseudogene;histone H4, putative	Tb927.5.4170	, Tb927.5.4180, Tb927.5.4190, Tb927.5.4200, Tb927.5.4210, Tb927.5.4220, Tb927.5.4230, Tb927.5.4240, Tb927.5.4250, Tb927.5.4260	histone H4, putative	Chromatin	7	21%	0	0	0
LtaP34.0040	Hypothetical protein, conserved	Tb927.5.1210		short-chain dehydrogenase, putative	Enzyme	7	20%	0	0	MIT (IFA)
LtaP30.3680	Hypothetical protein, conserved	Tb927.6.5030		leucine-rich repeat protein (LRRP)	LRRP	7	15%	0	0	0
LtaP31.1180	Vacuolar-type proton translocating pyrophosphatase 1, putative	Tb927.4.4380	, Tb927.8.7980	vacuolar-type proton translocating pyrophosphatase 1, putative (PPase1)	Lysosome	7	10%	0	0	0
LtaP27.0040	Caax prenyl protease 1, putative	Tb09.211.0680		CAAX prenyl protease 1, putative,metallo- peptidase, Clan M- Family M48	Protease or peptidase	7	18%	0	0	0
LtaP36.2460	Sterol 24-c-methyltransferase, putative	Tb927.10.6910	Tb10.v4.0247,, Tb927.10.6950	Sterol methyltransferase, putative	Sterols	7	19%	0	0	0
LtaP29.2350	Gtp-binding protein, putative	Tb927.3.4720	, Tb927.3.4760	dynamin, putative,vacuolar sortin protein 1, putative	Vesicular transport	7	14%	0	0	0
LtaP04.1010	Acyltransferase-like protein, copy 2	#N/A	0	#N/A	#N/A	7	24%	0	0	0
LtaP24.0140	Glycosomal membrane like protein	#N/A	Tb11.01.3370	PEX11	#N/A	7	25%	GLYC	GB	0
LtaP35.1100	Aldose 1-epimerase-like protein	0	0	#N/A	#N/A	7	21%	0	0	0
LtaP13.0230	Hypothetical protein, conserved	Tb11.02.2130		hypothetical protein, conserved	0	6	19%	0	0	0
LtaP15.0800	Hypothetical protein, conserved	Tb09.160.4700		hypothetical protein, conserved	0	6	13%	0	0	0
LtaP29.0020	Transcription factor-like protein	Tb927.3.5620		hypothetical protein, conserved	0	6	7%	0	0	0
LtaP32.0450	Hypothetical protein, conserved	Tb927.10.14570		hypothetical protein, conserved	0	6	9%	0	0	0
LtaP08.0380	Hypothetical protein, conserved	Tb927.5.3260		hypothetical protein, conserved	0	6	5%	0	0	0
LtaP29.0900	High mobility group protein homolog tdp-1, putative	Tb927.3.3490		high mobility group protein, putative (TDP1)	Chromatin	6	21%	0	0	0
LtaPcontig03418-1	Histone H2A, putative;histone h2a	Tb927.7.2820	, Tb927.7.2830, Tb927.7.2840, Tb927.7.2850, Tb927.7.2860, Tb927.7.2870, Tb927.7.2880, Tb927.7.2890, Tb927.7.2900, Tb927.7.2910, Tb927.7.2920, Tb927.7.2930, Tb927.7.2940	histone H2A, putative	Chromatin	6	32%	0	0	0
LtaP13.1390	Hypothetical protein, conserved	Tb11.02.0860		Component of motile flagella (TbCMF22)	Cytoskeleton	6	6%	0	0	0
LtaP08.0860	Hypothetical protein, conserved	Tb927.5.2950		Component of motile flagella (TbCMF3)	Cytoskeleton	6	9%	0	0	0
LtaP08.1030	Beta-tubulin;beta tubulin	Tb927.1.2330	, Tb927.1.2350, Tb927.1.2370, Tb927.1.2390	beta tubulin	Cytoskeleton	6	22%	0	0	0
LtaP13.0960	Nadh-cytochrome B5 reductase, putative	Tb11.02.1230		NADH-cytochrome b5 reductase, putative (B5R)	Electron transport	6	14%	0	0	0
LtaP36.3510	Short chain dehydrogenase-like protein	Tb11.01.1780		short-chain dehydrogenase, putative	Enzyme	6	21%	0	0	0
LtaP32.3470	Glucosamine-6-phosphate isomerase, putative	Tb11.01.8520		glucosamine-6-phosphate isomerase, putative	Glucose & glycerol	6	24%	0	0	0
LtaP10.0920	Glycerol-3-phosphate dehydrogenase [NAD+], glycosomal/mitochondrial	Tb927.8.3530		glycerol-3-phosphate dehydrogenase [NAD ], glycosomal	Glucose & glycerol	6	21%	GLYC	PTS1	0
LtaP24.0930	Triosephosphate isomerase	Tb11.02.3210		triosephosphate isomerase (TIM)	Glucose & glycerol	6	24%	GLYC	int	0
LtaP33.2830	Enoyl-CoA hydratase/Enoyl-CoA isomerase/3-hydroxyacyl-CoA dehydrogenase, putative;trifunctional enzyme alpha subunit, mitochondrial precursor-like protein	Tb927.2.4130		enoyl-CoA hydratase/Enoyl-CoA isomerase/3-hydroxyacyl-CoA dehydrogenase, putative	Lipids & fatty acids	6	7%	0	PTS2	MIT?
LtaP12.0720	Hypothetical protein, conserved	Tb927.1.4180		leucine-rich repeat protein (LRRP)	LRRP	6	9%	0	0	0
LtaP36.2020	Chaperonin Hsp60, mitochondrial precursor, putative;chaperonin Hsp60, mitochondrial precursor	Tb927.10.6400	, Tb927.10.6510	chaperonin HSP60, mitochondrial precursor	Mitochondrial biogenesis	6	11%	0	0	MIT High
LtaP05.0500	Hypothetical protein, conserved	Tb927.7.7440		hypothetical protein, conserved	Mitochondrial pathway	6	38%	0	0	MIT High
LtaP26.1640	Proline oxidase, mitochondrial precursor-like protein	Tb927.7.210		proline dehydrogenase	Mitochondrial pathway	6	10%	0	0	MIT?
LtaP15.0320	Ribonucleoprotein p18, mitochondrial precursor, putative	Tb927.5.1710		ribonucleoprotein p18, mitochondrial precursor, putative	Mitochondrial RNA	6	34%	0	0	MIT High
LtaP19.1500	Inosine-5'-monophosphate dehydrogenase	Tb927.10.16120	, Tb927.5.2080	inosine-5'-monophosphate dehydrogenase,IMP dehydrogenase	Nucleotides-Purines	6	16%	GLYC	PTS1	0
LtaP11.0650	Aminopeptidase, putative	Tb11.02.0070	, Tb11.02.4440	aminopeptidase, putative,metallo-peptidase, Clan MF, Family M17	Protease or peptidase	6	19%	0	0	0
LtaP05.0300	Protein tyrosine phosphatase, putative	Tb927.10.10610		protein tyrosine phosphatase, putative	Protein phosphatase	6	27%	0	0	0
LtaP25.1520	Hypothetical protein, conserved	Tb927.3.1040	, Tb927.3.1060	hypothetical protein, conserved (pseudogene)	pseudogene	6	7%	0	0	0
LtaPcontig477-1	60s ribosomal protein L7a, putative	Tb927.8.1330	, Tb927.8.1340	60S ribosomal protein L7a	Ribosome	6	24%	0	0	0
LtaP35.0560	Atp-dependent DEAD-box RNA helicase, putative	Tb927.10.3990		DHH1	RNA degradation	6	15%	0	0	0
LtaP27.0780	Small GTP-binding protein Rab1, putative	Tb927.8.890		small GTP-binding protein Rab1, putative	Vesicular transport	6	38%	0	0	0
LtaP34.2770	Serine acetyltransferase, putative	0	0	#N/A	#N/A	6	15%	0	0	0
LtaPcontig342-1	Glucokinase 1-like protein	0	0	#N/A	#N/A	6	18%	0	0	0
LtaP21.1220	60s ribosomal protein L9	0	0	#N/A	#N/A	6	33%	0	0	0
LtaP01.0600	Hypothetical protein, conserved	Tb09.160.3020		hypothetical protein, conserved	0	5	9%	0	0	0
LtaP05.0630	Hypothetical protein, conserved	Tb927.7.7250		hypothetical protein, conserved	0	5	3%	0	0	0
LtaP06.0410	Hypothetical protein, conserved	Tb927.7.5050		hypothetical protein, conserved	0	5	5%	0	0	0
LtaP12.0920	Hypothetical protein, conserved	Tb927.1.4310		hypothetical protein, conserved	0	5	15%	0	0	0
LtaP13.0340	Hypothetical protein, conserved	Tb11.02.1980		hypothetical protein, conserved	0	5	12%	0	0	0
LtaP23.0840	Hypothetical protein, conserved	Tb927.8.2620		hypothetical protein, conserved	0	5	5%	0	0	0
LtaP23.1500	Hypothetical protein, conserved	Tb927.8.3160		hypothetical protein, conserved	0	5	21%	0	0	0
LtaP24.0100	Hypothetical protein, conserved	Tb11.02.2490		hypothetical protein, conserved	0	5	21%	0	0	0
LtaP30.2540	Hypothetical protein, conserved	Tb927.6.3820		hypothetical protein, conserved	0	5	6%	0	0	0
LtaP33.1650	Hypothetical protein, conserved	Tb927.10.12130		hypothetical protein, conserved	0	5	8%	0	0	0
LtaP34.1860	Hypothetical protein, conserved	Tb927.4.2640		hypothetical protein, conserved	0	5	5%	0	0	0
LtaP36.5240	Hypothetical protein, conserved	Tb11.01.2570		hypothetical protein, conserved	0	5	23%	0	0	0
LtaP36.5410	Hypothetical protein, conserved	Tb11.01.2390		hypothetical protein, conserved	0	5	27%	0	0	0
LtaP36.5460	Hypothetical protein, conserved	Tb11.01.2310		hypothetical protein, conserved	0	5	7%	0	0	0
LtaP36.4640	Hypothetical protein, conserved	Tb927.10.9890		hypothetical protein, conserved, no domains	0	5	6%	GLYC	PTS1	0
LtaP16.1680	Prohibitin, putative	Tb927.8.4810		prohibitin 1 (PHB1)	Cell cycle	5	20%	0	0	MIT High
LtaP16.0570	Histone h3;histone H3 variant, putative;histone h3, putative	Tb927.1.2430	, Tb927.1.2450, Tb927.1.2470, Tb927.1.2490, Tb927.1.2510, Tb927.1.2530, Tb927.1.2550	histone H3, putative	Chromatin	5	7%	0	0	0
LtaP32.3520	Dihydrolipoamide dehydrogenase, putative	Tb11.01.8470		dihydrolipoyl dehydrogenase (GCVL-2)	citric acid cycle	5	11%	0	0	MIT High
LtaP23.1700	Hypothetical protein, conserved;succinate dehydrogenase, putative (GO function: tricarboxylic acid cycle)	Tb09.160.4380	, Tb927.8.3380	succinate dehydrogenase, putative	Citric acid cycle	5	17%	0	0	MIT High
LtaP25.1030	Dynein heavy chain (pseudogene), putative;dynein heavy chain, cytosolic, putative;dynein heavy chain, putative	Tb11.01.0390	, Tb11.01.3010, Tb11.02.0030, Tb11.02.0760, Tb927.10.5350, Tb927.2.5270, Tb927.3.930, Tb927.4.560, Tb927.4.870, Tb927.7.3160, Tb927.7.920, Tb927.8.3250	dynein heavy chain, putative	Cytoskeleton	5	1%	0	0	0
LtaP03.0300	Hypothetical protein, conserved	Tb11.01.2670	, Tb927.10.3310	MENG,flagellar component	Cytoskeleton	5	6%	0	0	0
LtaP35.4700	Hypothetical protein, conserved	Tb09.211.1470	, Tb927.3.2310	PACRGB,flagellar component	Cytoskeleton	5	23%	0	0	0
LtaP32.0410	Hypothetical protein, conserved	Tb927.10.14520		YFP-fusion localizes to basal bodies	Cytoskeleton	5	7%	0	0	0
LtaP07.0060	Cytochrome c1, heme protein, mitochondrial precursor, putative	Tb927.8.1890		cytochrome c1, heme protein, mitochondrial precursor	Electron transport	5	30%	0	0	MIT High
LtaP35.0210	Hypothetical protein, conserved	Tb927.10.4280		Mitochondrial cytochrome bc1 complex component, putative	Electron transport	5	21%	0	0	MIT med
LtaP28.0250	Glycerol-3-phosphate dehydrogenase	Tb11.02.5280		glycerol-3-phosphate dehydrogenase (FAD-dependent), mitochondrial	Glucose & glycerol	5	11%	0	0	MIT High
LtaP31.0560	Abc transporter, putative	Tb11.02.0630	, Tb927.4.4050	glycosomal transporter (GAT2)	Glycosome biogenesis	5	5%	GLYC	memb	0
LtaP35.2120	Calcium motive p-type ATPase, putative	Tb09.244.2570		calcium motive p-type ATPase, putative	Ion channel or pump	5	4%	0	0	0
LtaP35.4850	Hypothetical protein, conserved	Tb09.211.1240		Archaic translocase of the outer mitochondrial membrane	Mitochondrial biogenesis	5	18%	0	0	MIT med
LtaP28.1000	Hypothetical protein, conserved	Tb11.02.5660		hypothetical protein, conserved	Mitochondrial pathway	5	14%	0	0	MIT High
LtaP17.0850	Inosine-5'-monophosphate dehydrogenase	Tb927.10.16120	, Tb927.5.2080	inosine-5'-monophosphate dehydrogenase,IMP dehydrogenase	Nucleotides-Purines	5	9%	GLYC	PTS1	0
LtaP34.2690	40s ribosomal protein S19 protein, putative;40S ribosomal protein S19 protein;40S ribosomal protein S19-like protein	Tb927.4.1860		40S ribosomal protein S19	Ribosome	5	26%	0	0	0
LtaP21.0820	Hypothetical protein, conserved	Tb927.10.1510		NOT complex subunit NOT1	RNA degradation	5	2%	0	0	0
LtaP30.0530	Aspartyl-tRNA synthetase	Tb927.6.1880		aspartyl-tRNA synthetase, putative	Translation tRNA	5	10%	0	0	0
LtaP10.1550	Rab1 small GTP-binding protein, putative	Tb927.8.4610		small GTP-binding protein Rab1 (Trab1)	Vesicular transport	5	24%	0	0	0
LtaP10.1300	Small GTP-binding protein Rab11, putative	Tb927.8.4330		small GTP-binding protein Rab11 (RAB11)	Vesicular transport	5	29%	0	0	0
LtaP21.0040	Hypothetical protein, conserved	0	0	#N/A	#N/A	5	23%	0	0	0
LtaP27.2200	Hypothetical protein, conserved	0	0	#N/A	#N/A	5	4%	0	0	0
LtaP28.1130	Hypothetical protein, conserved	0	0	#N/A	#N/A	5	14%	0	0	0
LtaP03.0040	2-aminoethylphosphonate:pyruvateaminotransferas e-like protein	0	0	#N/A	#N/A	5	17%	0	0	0
LtaP28.2290	Ribosomal protein S29	0	0	#N/A	#N/A	5	51%	0	0	0
LtaP36.2470	Hypothetical protein, conserved	Tb927.10.6920	Tb10.v4.0248, , Tb927.10.6960	hypothetical protein	0	4	9%	0	0	0
LtaP21.0440	Hypothetical protein, conserved	Tb927.10.2240		hypothetical protein, conserved	0	4	6%	0	0	0
LtaP29.0280	Hypothetical protein, conserved	Tb927.3.5370		hypothetical protein, conserved	0	4	13%	0	0	0
LtaP33.2430	Hypothetical protein, conserved	Tb11.02.0354		hypothetical protein, conserved	0	4	7%	0	0	0
LtaP33.2680	Hypothetical protein, conserved	Tb11.02.0190		hypothetical protein, conserved	0	4	4%	0	0	0
LtaP34.4100	Hypothetical protein, conserved	Tb927.4.590		hypothetical protein, conserved	0	4	6%	0	0	0
LtaP35.0600	Hypothetical protein, conserved	Tb927.10.3920		hypothetical protein, conserved	0	4	8%	0	0	0
LtaP36.2940	Hypothetical protein, conserved	Tb927.10.7350		hypothetical protein, conserved	0	4	3%	0	0	0
LtaP36.6980	Hypothetical protein, conserved	Tb927.10.8000		hypothetical protein, conserved	0	4	4%	0	0	0
LtaP26.2140	Hypothetical protein, conserved	Tb09.160.1070		hypothetical protein, conserved	0	4	14%	0	0	0
LtaP04.0060	Hypothetical protein, conserved	Tb09.160.5060		hypothetical protein, conserved	0	4	9%	0	0	0
LtaP27.0620	Hypothetical protein, conserved	Tb11.47.0026		hypothetical protein, conserved	0	4	9%	0	0	0
LtaP25.0770	Hypothetical protein, conserved	Tb11.50.0001	Tb11.0840,	hypothetical protein, conserved	0	4	22%	0	0	0
LtaP14.1000	Hypothetical protein, conserved	Tb927.7.3920		hypothetical protein, conserved	0	4	10%	0	0	0
LtaP11.0860	Reticulon domain protein, 22 kDa potentially aggravating protein (paple22)	Tb927.6.3840		reticulon domain protein	0	4	15%	0	0	0
LtaP11.0620	3-methylcrotonoyl-CoA carboxylase beta subunit, putative	Tb11.02.4480		3-methylcrotonoyl-CoA carboxylase beta subunit, putative	Amino acid metabolism	4	16%	0	0	MIT High
LtaP22.1380	Centrin, putative	Tb927.7.3410		centrin, putative	Cell cycle	4	23%	0	0	0
LtaP15.1010	Hypothetical protein, conserved;succinate dehydrogenase, putative (GO function: tricarboxylic acid cycle)	Tb09.160.4380	, Tb927.8.3380	succinate dehydrogenase, putative	Citric acid cycle	4	16%	0	0	MIT High
LtaP21.1190	Dynein arm light chain	Tb927.10.1130	Tb11.0520,	dynein arm light chain, axonemal, putative	Cytoskeleton	4	12%	0	0	0
LtaP22.0720	Nadh-cytochrome b5 reductase, putative;cytochrome-b5 reductase, putative	Tb927.5.1470	, Tb927.7.2700, Tb927.7.2710	NADH-cytochrome b5 reductase, putative (B5R)	Electron transport	4	15%	0	0	0
LtaP34.0170	Malate dehydrogenase;malate dehydrogenase, putative	Tb927.10.15410	, Tb927.10.2560	glycosomal malate dehydrogenase (gMDH)	Glucose & glycerol	4	17%	GLYC	PTS1	0
LtaP27.0470	Abc transporter, putative	Tb11.03.0030		glycosomal transporter (GAT3)	Glycosome biogenesis	4	6%	GLYC	memb	0
LtaP21.2150	Peroxin 14, putative	Tb927.10.240		PEX14 peroxin 14	Glycosome biogenesis	4	12%	GLYC	GB	0
LtaP28.2590	Acyl-coa dehydrogenase	Tb11.01.3640		acyl-CoA dehydrogenase, putative	Lipids & fatty acids	4	6%	0	0	MIT?
LtaP35.3340	Hypothetical protein, conserved	Tb09.211.3240		leucine-rich repeat protein (LRRP)	LRRP	4	17%	0	0	0
LtaP36.0640	Hypothetical protein, conserved (GO function: ATP synthesis coupled proton transport)	Tb927.10.5050		Mitochondrial ATP synthase epsilon subunit, putative	Mitochondrial pathway	4	59%	0	0	MIT High
LtaP03.0910	Hypothetical protein, conserved	Tb927.3.2880		Mitochondrial ATP synthase subunit, putative	Mitochondrial pathway	4	28%	0	0	MIT High
LtaP05.1120	Stomatin-like protein	Tb927.5.520		stomatin-like protein, putative	Mitochondrial pathway	4	12%	0	0	MIT?
LtaP01.0560	Sre-2/carboxylate carrier-like protein;tricarboxylate carrier, putative	Tb09.160.2910		tricarboxylate carrier, putative	Mitochondrial pathway	4	17%	0	0	MIT?
LtaP23.0050	Tryparedoxin peroxidase;peroxidoxin	Tb09.160.4250	, Tb09.160.4280, Tb927.8.1990	tryparedoxin peroxidase (TRYP1)	Redox pathways	4	17%	0	0	0
LtaP34.0480	Ribosomal protein S25	Tb927.10.2840	, Tb927.3.1370	40S ribosomal protein S25	Ribosome	4	33%	0	0	0
LtaP35.3980	60s ribosomal protein L23, putative	Tb09.211.2630	, Tb09.211.2640	60S ribosomal protein L23	Ribosome	4	24%	0	0	0
LtaP06.0570	60s ribosomal protein L23a, putative	Tb927.7.5170	, Tb927.7.5180	60S ribosomal protein L23a or L25	Ribosome	4	41%	0	0	0
LtaP11.1060	60s ribosomal protein L28, putative	Tb11.02.4050	, Tb11.02.4070	60S ribosomal protein L28	Ribosome	4	26%	0	0	0
LtaP18.0900	Rab7 GTP binding protein, putative	Tb09.211.2330		small GTPase, putative,GTP-binding protein, putative (RAB7)	Vesicular transport	4	22%	0	0	0
LtaP02.0380	Hypothetical protein, conserved	#N/A	0	#N/A	#N/A	4	16%	0	0	0
LtaP05.0640	Hypothetical protein, conserved	#N/A	0	#N/A	#N/A	4	6%	0	0	0
LtaP06.1290	Protoporphyrinogen oxidase-like protein	#N/A	0	#N/A	#N/A	4	16%	0	0	0
LtaP23.1230	Hypothetical protein, unknown function	0	0	#N/A	#N/A	4	18%	0	0	0
LtaP31.2100	Thiolase protein-like protein;putative 3-ketoacyl-coa thiolase-like protein	0	0	#N/A	#N/A	4	6%	0	0	0
LtaP19.0530	Hypothetical protein, conserved	0	0	#N/A	#N/A	4	4%	0	0	0
LtaP28.1030	40s ribosomal protein S14	0	0	#N/A	#N/A	4	19%	0	0	0
LtaP15.0970	40s ribosomal protein S3	0	0	#N/A	#N/A	4	16%	0	0	0
LtaP24.0040	60s ribosomal protein L17	0	0	#N/A	#N/A	4	22%	0	0	0
LtaP36.2280	Developmentally regulated GTP-binding protein 1	Tb927.10.6800		developmentally regulated GTP-binding protein, putative	0	3	8%	0	0	0
LtaP28.1050	Hypothetical protein, conserved	Tb11.0300	, Tb11.0400	hypothetical protein	0	3	15%	0	0	0
LtaP05.0870	Hypothetical protein, conserved	Tb927.7.7030		hypothetical protein, conserved	0	3	5%	0	0	0
LtaP06.0190	Hypothetical protein, conserved	Tb927.7.4870		hypothetical protein, conserved	0	3	7%	0	0	0
LtaP06.1080	Hypothetical protein, conserved	Tb927.7.5700		hypothetical protein, conserved	0	3	11%	0	0	0
LtaP13.0950	Hypothetical protein, conserved	Tb11.02.1260		hypothetical protein, conserved	0	3	13%	0	0	0
LtaP15.0570	Hypothetical protein, conserved	Tb927.5.1940		hypothetical protein, conserved	0	3	16%	0	0	0
LtaP16.1340	Hypothetical protein, conserved	Tb927.8.5080		hypothetical protein, conserved	0	3	6%	0	0	0
LtaP23.0390	Hypothetical protein, conserved	Tb927.8.2300		hypothetical protein, conserved	0	3	10%	0	0	0
LtaP25.0640	Hypothetical protein, conserved	Tb11.03.0470		hypothetical protein, conserved	0	3	9%	0	0	0
LtaP26.0630	Hypothetical protein, conserved	Tb927.7.1290		hypothetical protein, conserved	0	3	12%	0	0	0
LtaP26.2400	Hypothetical protein, conserved	Tb09.160.0790		hypothetical protein, conserved	0	3	5%	0	0	0
LtaP27.0760	Hypothetical protein, conserved (pseudogene);hypothetical protein, conserved;hypothetical protein, conserverd	Tb11.47.0016		hypothetical protein, conserved	0	3	11%	0	0	0
LtaP29.1650	Hypothetical protein, conserved	Tb927.3.4070	, Tb927.3.4080, Tb927.3.4090, Tb927.3.4100, Tb927.3.4110	hypothetical protein, conserved	0	3	3%	0	0	0
LtaP30.1920	Hypothetical protein, conserved	Tb927.6.3220		hypothetical protein, conserved	0	3	4%	0	0	0
LtaP32.2150	Hypothetical protein, conserved	Tb11.01.6840		hypothetical protein, conserved	0	3	4%	0	0	0
LtaP33.1130	Hypothetical protein, conserved	Tb927.10.11650		hypothetical protein, conserved	0	3	36%	0	0	0
LtaP33.2450	Hypothetical protein, conserved	Tb11.02.0352		hypothetical protein, conserved	0	3	14%	0	0	0
LtaP34.3630	Hypothetical protein, conserved	Tb927.4.1040		hypothetical protein, conserved	0	3	20%	0	0	0
LtaP35.4310	Hypothetical protein, conserved	Tb09.211.1940		hypothetical protein, conserved	0	3	24%	0	0	MIT med
LtaP35.4920	Hypothetical protein, conserved	Tb09.211.1150		hypothetical protein, conserved	0	3	16%	0	0	0
LtaP36.0010	Hypothetical protein, conserved	Tb927.10.4400		hypothetical protein, conserved	0	3	18%	0	0	0
LtaP36.1560	Hypothetical protein, conserved	Tb927.10.5990		hypothetical protein, conserved	0	3	6%	0	0	0
LtaP36.2610	Hypothetical protein, conserved	Tb927.10.7120		hypothetical protein, conserved	0	3	9%	0	0	0
LtaP36.4130	Hypothetical protein, conserved	Tb11.01.2020		hypothetical protein, conserved	0	3	6%	0	0	0
LtaP35.1520	Hypothetical protein, conserved	Tb927.5.1130		hypothetical protein, conserved	0	3	12%	0	0	MIT med
LtaP15.1250	Hypothetical protein, conserved	Tb09.160.3930		hypothetical protein, conserved	0	3	11%	0	0	0
LtaP27.1560	Hypothetical protein, conserved	Tb11.18.0012		hypothetical protein, conserved	0	3	2%	0	0	0
LtaP32.0440	Hypothetical protein, conserved	Tb927.10.14560		hypothetical protein, conserved	0	3	4%	0	0	0
LtaP33.0130	Hypothetical protein, conserved	Tb927.5.4150		hypothetical protein, conserved	0	3	11%	0	0	0
LtaP05.1100	Hypothetical protein, conserved	Tb927.5.500	, Tb927.5.500b	hypothetical protein, conserved	0	3	3%	0	0	0
LtaP19.0160	Hypothetical protein, conserved	Tb927.10.14810		hypothetical protein, conserved (in UPF1-TAP)	0	3	20%	0	0	0
LtaP29.0960	Hypothetical protein, conserved	Tb927.3.3460		hypothetical protein, conserved (SDH5 in T cruzi)	0	3	9%	0	0	0
LtaP33.2650	Hypothetical protein, conserved	Tb11.02.0220		hypothetical protein, conserved, no domains	0	3	7%	GLYC	PTS1	0
LtaP36.6430	Chaperone protein DNAJ	Tb927.10.8540		chaperone protein DNAj, putative	Chaperone	3	12%	0	0	0
LtaP28.0220	Histone H2B;histone H2B variant	Tb11.02.5250	, Tb927.10.10460, Tb927.10.10470, Tb927.10.10480, Tb927.10.10490, Tb927.10.10500, Tb927.10.10510, Tb927.10.10520, Tb927.10.10530, Tb927.10.10540, Tb927.10.10550, Tb927.10.10560, Tb927.10.10570, Tb927.10.10580, Tb927.10.10590	histone H2B variant, putative (H2BVAR)	Chromatin	3	23%	0	0	0
LtaP19.0220	C-terminal motor kinesin	Tb11.01.0850	, Tb927.10.14890	C-terminal motor kinesin, putative	Cytoskeleton	3	4%	0	0	0
LtaP13.1470	Mcak-like kinesin, putative	Tb09.160.2260	, Tb11.02.0790	kinesin (Kif-13-1)	Cytoskeleton	3	5%	0	0	0
LtaP34.2370	Hypothetical protein, conserved	Tb927.4.2140		MBO2,flagellar component	Cytoskeleton	3	2%	0	0	0
LtaP29.1880	Paraflagellar rod protein 1D, putative;paraflagellar rod protein 2C;paraflagellar rod protein 1D	Tb927.3.4290	, Tb927.3.4300, Tb927.3.4310, Tb927.3.4320, Tb927.3.4330, Tb927.8.4970, Tb927.8.4980, Tb927.8.4990, Tb927.8.5000, Tb927.8.5010	PFR1 (PFR1)	Cytoskeleton	3	7%	0	0	0
LtaP24.2160	Hypothetical protein, conserved	Tb927.8.6240		TbSAXO microtubule stabilizing	Cytoskeleton	3	29%	0	0	0
LtaP16.1300	Cytochrome c, putative	Tb927.8.5120		cytochrome c	Electron transport	3	21%	0	0	MIT High
LtaP26.1720	Cytochrome c oxidase subunit V, putative;cytochrome C oxidase subunit V	Tb09.160.1820		cytochrome oxidase subunit V (COXV)	Electron transport	3	21%	0	0	MIT High
LtaP22.0730	Nadh-cytochrome b5 reductase, putative;cytochrome-b5 reductase, putative	Tb927.5.1470	, Tb927.7.2700, Tb927.7.2710	NADH-cytochrome b5 reductase, putative (B5R)	Electron transport	3	8%	0	0	0
LtaP34.0110	Glucose-6-phosphate dehydrogenase	Tb927.10.2490		glucose-6-phosphate 1-dehydrogenase (G6PD)	Glucose & glycerol	3	7%	GLYC	PTS1	0
LtaP25.2350	Glycosome import protein	Tb927.3.2340		PEX2 peroxin-2,glycosome import protein (gim1)	Glycosome biogenesis	3	8%	GLYC	GB	0
LtaP26.0490	Hypothetical protein, conserved	Tb927.3.2950	, Tb927.7.1430	ribonuclease inhibitor- like protein LRRP-like	LRRP	3	6%	0	0	0
LtaP35.3910	Hypothetical protein, conserved	Tb09.211.2530		Mitochondrial tRNA import	Mitochondrial biogenesis	3	8%	0	0	MIT med
LtaP15.1200	Mitochondrial DNA topoisomerase II	Tb09.160.4090		DNA topoisomerase ii (TOP2)	Mitochondrial DNA	3	3%	0	0	MIT High
LtaP36.5990	Kinetoplast-associated protein, putative	Tb927.10.8950	, Tb927.10.8970	kinetoplast DNA-associated protein, putative	Mitochondrial DNA	3	22%	0	0	MIT
LtaP36.6070	Kinetoplast DNA-associated protein, putative	Tb927.10.8890		kinetoplast DNA-associated protein, putative	Mitochondrial DNA	3	20%	0	0	MIT High
LtaP32.0010	Hypothetical protein, conserved	Tb927.10.3040		Complex II subunit, putative	Mitochondrial pathway	3	24%	0	0	MIT High
LtaP36.2720	Dihydrolipoamide acetyltransferase precursor, putative	Tb927.10.7570		dihydrolipoamide acetyltransferase E2 subunit, putative	Mitochondrial pathway	3	5%	0	0	MIT High
LtaP30.1150	Hypothetical protein, conserved	Tb927.6.2490		hypothetical protein, conserved (SDH7 in T cruzi)	Mitochondrial pathway	3	23%	0	0	MIT med
LtaP08.0990	Hypothetical protein, conserved	Tb927.5.3090		Mitochondrial ATP synthase subunit, putative	Mitochondrial pathway	3	31%	0	0	MIT High
LtaP11.1000	Hypothetical protein, conserved	Tb11.02.4120		Mitochondrial ATP synthase subunit, putative	Mitochondrial pathway	3	13%	0	0	MIT High
LtaP33.3040	Hypothetical protein, conserved	Tb927.2.3610		Mitochondrial ATP synthase subunit, putative	Mitochondrial pathway	3	24%	0	0	MIT High
LtaP21.0350	Mitochondrial processing peptidase alpha subunit, putative	Tb927.10.2140		mitochondrial processing peptidase alpha subunit (pseudogene)	Mitochondrial pathway	3	12%	0	0	0
LtaP35.1590	Reiske iron-sulfur protein precursor, putative	Tb09.211.4700		rieske iron-sulfur protein, mitochondrial precursor (RISP)	Mitochondrial pathway	3	12%	0	PTS2	MIT High
LtaP30.2840	Hypothetical protein, conserved	Tb927.6.4130		succinate dehydrogenase cytochrome B subunit, SDH3, putative	Mitochondrial pathway	3	33%	0	0	MIT High
LtaP02.0590	Mitochondrial carrier protein, putative	Tb927.2.2970		mitochondrial carrier protein, MCP13	Mitochondrial transport	3	8%	0	0	MIT High
LtaP14.0970	Adp/ATP mitochondrial carrier-like protein	Tb927.7.3940		mitochondrial carrier protein, MCP16	Mitochondrial transport	3	9%	0	0	MIT High
LtaP25.1460	Gtp-binding protein, putative	Tb927.3.1120		GTP-binding nuclear protein rtb2, putative (rtb2)	Nucleo-cytoplasmic trasnport	3	18%	0	0	0
LtaP13.1090	Adenylosuccinate synthetase	Tb11.02.1120		adenylosuccinate synthetase, putative	Nucleotides-Purines	3	5%	0	0	0
LtaPcontig498-1	Aminopeptidase, putative	Tb11.02.0070	, Tb11.02.4440	aminopeptidase, putative,metallo-peptidase, Clan MF, Family M17	Protease or peptidase	3	25%	0	0	0
LtaP14.1550	Glutathione-S-transferase/glutaredoxin,putative	Tb927.7.3500		glutathione-S-transferase/glutaredoxin, putative	Redox pathways	3	11%	0	0	0
LtaP34.2050	Hypothetical protein, conserved	Tb927.4.2450		thioredoxin, putative	Redox pathways	3	10%	0	0	0
LtaP31.2400	Tryparedoxin, putative;tryparedoxin-like protein;tryparedoxin	Tb927.3.3760	, Tb927.3.3780, Tb927.3.5090	tryparedoxin (TRYP1)	Redox pathways	3	9%	0	0	0
LtaPcontig70-1	40s ribosomal protein S18, putative	Tb927.10.5330	, Tb927.10.5340	40S ribosomal protein S15A	Ribosome	3	16%	0	0	0
LtaPcontig338-2	40s ribosomal protein S3a, putative	Tb927.10.3930	, Tb927.10.3940	40S ribosomal protein S3A	Ribosome	3	8%	0	0	0
LtaP26.1510	60s ribosomal protein L2, putative	Tb11.01.7960	, Tb927.5.1110	60S ribosomal protein L2 L8	Ribosome	3	10%	0	0	0
LtaP33.0050	Ribosomal protein L24	Tb927.10.5460	, Tb927.10.5480	60S ribosomal protein L24	Ribosome	3	22%	0	0	0
LtaP26.0160	60s ribosomal protein L7, putative	Tb927.7.1730	, Tb927.7.1740, Tb927.7.1750	60S ribosomal protein L7	Ribosome	3	13%	0	0	0
LtaP30.3100	Hypothetical protein, conserved	Tb927.6.4440		RBP42 (binds energy metabolism RNA CDSs)	RNA binding	3	12%	0	0	0
LtaP36.5250	Hypothetical protein, conserved	Tb11.01.2550		Voltage-dependent anion channel (VDAC), putative	Transporter	3	16%	0	0	0
LtaP31.3260	Adp-ribosylation factor, putative	Tb09.211.4460	, Tb09.211.4470, Tb09.211.4480, Tb09.211.4490	ADP-ribosylation factor, putative	Vesicular transport	3	22%	0	0	0
LtaP05.0040	Small GTP-binding protein, putative	Tb927.5.4500	Tb05.5K5.150,	ras-like small GTPase, putative (TbSAR1)	Vesicular transport	3	17%	0	0	0
LtaP19.0970	Hypothetical protein, conserved	0	0	#N/A	#N/A	3	3%	0	0	0
LtaP26.1120	Hypothetical protein, conserved	0	0	#N/A	#N/A	3	2%	0	0	0
LtaP28.2330	Glycosomal membrane protein-like protein	#N/A	Tb11.01.3370	PEX11	#N/A	3	14%	GLYC	GB	0
LtaP32.1500	Hypothetical protein, unknown function	0	0	#N/A	#N/A	3	8%	0	0	0
LtaP33.3500	H1 histone-like protein	0	0	#N/A	#N/A	3	21%	0	0	0
LtaP34.3710	Phosphomannomutase-like protein	0	0	#N/A	#N/A	3	5%	0	0	0
LtaP36.0250	Xylulokinase, putative	0	0	#N/A	#N/A	3	6%	0	0	0
LtaP32.0260	Hypothetical protein, conserved	0	0	#N/A	#N/A	3	2%	0	0	0
LtaP11.1100	40s ribosomal protein S15a	0	0	#N/A	#N/A	3	28%	0	0	0
LtaP21.2110	40s ribosomal protein S6	0	0	#N/A	#N/A	3	3%	0	0	0
LtaP07.0690	40s ribosomal protein S9	0	0	#N/A	#N/A	3	15%	0	0	0
LtaP21.0740	60s ribosomal protein l36	0	0	#N/A	#N/A	3	23%	0	0	0
LtaP03.0240	Ribosomal protein L38	0	0	#N/A	#N/A	3	25%	0	0	0
LtaP28.2680	Hypothetical protein, conserved	Tb11.01.3720	, Tb11.01.3730	hypothetical protein	0	2	1%	0	0	0
LtaP06.0100	Hypothetical protein, conserved	Tb927.7.4780		hypothetical protein, conserved	0	2	12%	0	0	0
LtaP09.0810	Hypothetical protein, conserved	Tb11.52.0004		hypothetical protein, conserved	0	2	9%	0	0	0
LtaP09.1580	Hypothetical protein, conserved	Tb11.01.5280		hypothetical protein, conserved	0	2	19%	0	0	MIT med
LtaP10.1340	Hypothetical protein, conserved	Tb927.8.4380		hypothetical protein, conserved	0	2	21%	0	0	MIT med
LtaP11.0780	Hypothetical protein, conserved	Tb11.02.4330		hypothetical protein, conserved	0	2	15%	0	0	MIT med
LtaP11.1210	Hypothetical protein, conserved	Tb11.02.3900		hypothetical protein, conserved	0	2	5%	0	0	0
LtaP12.0080	Hypothetical protein, conserved	Tb927.6.1220		hypothetical protein, conserved	0	2	4%	0	0	0
LtaP16.0470	Hypothetical protein, conserved	Tb927.8.5660		hypothetical protein, conserved	0	2	7%	0	0	MIT med
LtaP16.1580	Hypothetical protein, conserved	Tb927.8.4910		hypothetical protein, conserved	0	2	13%	0	0	0
LtaP17.0650	Hypothetical protein, conserved	Tb927.7.6770		hypothetical protein, conserved	0	2	17%	0	0	0
LtaP17.1410	Hypothetical protein, conserved	Tb927.5.2560		hypothetical protein, conserved	0	2	36%	0	0	0
LtaP18.0870	Hypothetical protein, conserved	Tb927.10.13240		hypothetical protein, conserved	0	2	3%	0	0	0
LtaP25.1910	Hypothetical protein, conserved	Tb927.3.1900		hypothetical protein, conserved	0	2	3%	0	0	0
LtaP28.1910	Hypothetical protein, conserved	Tb11.01.0840		hypothetical protein, conserved	0	2	9%	0	0	0
LtaP30.3330	Hypothetical protein, conserved	Tb927.6.4640		hypothetical protein, conserved	0	2	2%	0	0	0
LtaP31.1050	Hypothetical protein, conserved (GO function: transport)	Tb927.8.8030		hypothetical protein, conserved	0	2	4%	0	0	0
LtaP31.3020	Hypothetical protein, conserved	Tb927.4.5000	, Tb927.8.7420	hypothetical protein, conserved	0	2	3%	0	0	0
LtaP32.3190	Hypothetical protein, conserved	Tb11.01.7840		hypothetical protein, conserved	0	2	10%	0	0	0
LtaP34.2250	Hypothetical protein, conserved	Tb927.4.2250		hypothetical protein, conserved	0	2	5%	0	0	0
LtaP35.4380	Hypothetical protein, conserved	Tb09.211.1850		hypothetical protein, conserved	0	2	4%	0	0	0
LtaP36.3400	Hypothetical protein, conserved	Tb11.01.1880		hypothetical protein, conserved	0	2	4%	0	0	0
LtaP36.3480	Hypothetical protein, conserved	Tb11.01.1800		hypothetical protein, conserved	0	2	8%	0	0	0
LtaP34.0310	Hypothetical protein, conserved	Tb927.10.2680		hypothetical protein, conserved	0	2	3%	0	0	MIT med
LtaP36.6250	Hypothetical protein, conserved (GO function: protein amino acid phosphorylation)	Tb927.10.8730	, Tb927.8.4000	hypothetical protein, conserved	0	2	4%	0	0	MIT med
LtaP26.1240	Hypothetical protein, conserved	Tb927.7.640		hypothetical protein, conserved	0	2	5%	0	0	MIT med
LtaP26.2120	Hypothetical protein, conserved	Tb09.160.1110		hypothetical protein, conserved	0	2	13%	0	0	0
LtaP15.1280	Hypothetical protein, conserved	Tb09.160.3890		hypothetical protein, conserved	0	2	3%	0	0	0
LtaP36.4060	Hypothetical protein, conserved	Tb11.01.1960		hypothetical protein, conserved	0	2	4%	0	0	0
LtaP36.4210	Hypothetical protein, conserved	Tb11.01.2120		hypothetical protein, conserved	0	2	5%	0	0	0
LtaP09.1550	Hypothetical protein, conserved	Tb11.01.5250		hypothetical protein, conserved	0	2	9%	0	0	0
LtaP33.2660	Hypothetical protein, conserved	Tb11.02.0210		hypothetical protein, conserved	0	2	6%	0	0	0
LtaP27.1260	Hypothetical protein, conserved	Tb11.39.0004	Tb11.1380,	hypothetical protein, conserved	0	2	4%	0	0	0
LtaP33.0470	Hypothetical protein, conserved	Tb927.10.11060		hypothetical protein, conserved	0	2	9%	0	0	0
LtaP31.0930	Hypothetical protein, conserved	Tb927.10.12180		hypothetical protein, conserved	0	2	3%	0	0	0
LtaP18.0590	Hypothetical protein, conserved	Tb927.10.13550		hypothetical protein, conserved	0	2	2%	0	0	0
LtaP36.2760	Hypothetical protein, conserved	Tb927.10.7600		hypothetical protein, conserved	0	2	7%	0	0	0
LtaP36.6820	Hypothetical protein, conserved	Tb927.10.7880		hypothetical protein, conserved	0	2	3%	0	0	0
LtaP29.1260	Hypothetical protein, conserved	Tb927.3.5060		hypothetical protein, conserved	0	2	7%	0	0	0
LtaP29.0320	Hypothetical protein, conserved	Tb927.3.5350		hypothetical protein, conserved	0	2	21%	0	0	0
LtaP34.1370	unspecified product	Tb927.4.3060		hypothetical protein, conserved	0	2	17%	0	0	0
LtaP31.2160	Hypothetical protein, conserved	Tb927.4.4700		hypothetical protein, conserved	0	2	11%	0	0	0
LtaP34.4040	Hypothetical protein, conserved	Tb927.4.660		hypothetical protein, conserved	0	2	3%	0	0	0
LtaP15.0290	Hypothetical protein, conserved	Tb927.5.1690		hypothetical protein, conserved	0	2	8%	0	0	0
LtaP05.0160	Hypothetical protein, conserved	Tb927.5.4400	Tb05.5K5.50,	hypothetical protein, conserved	0	2	5%	0	0	0
LtaP30.3720	Hypothetical protein, conserved	Tb927.6.5070		hypothetical protein, conserved	0	2	5%	0	0	0
LtaP22.0180	Hypothetical protein, conserved	Tb927.7.2150	Tb07.11L3.100,	hypothetical protein, conserved	0	2	2%	0	0	0
LtaP22.0860	Hypothetical protein, conserved	Tb927.7.2790		hypothetical protein, conserved	0	2	4%	0	0	0
LtaP22.0960	Hypothetical protein, conserved	Tb927.7.3060		hypothetical protein, conserved	0	2	4%	0	0	0
LtaP14.1510	Hypothetical protein, conserved	Tb927.7.3550		hypothetical protein, conserved	0	2	2%	0	0	0
LtaP06.0020	Hypothetical protein, conserved	Tb927.7.4700		hypothetical protein, conserved	0	2	3%	0	0	0
LtaP10.1410	Hypothetical protein, conserved	Tb927.8.4460		hypothetical protein, conserved	0	2	2%	0	0	0
LtaP24.1450	Hypothetical protein, conserved	Tb927.8.6870		hypothetical protein, conserved	0	2	2%	0	0	0
LtaP17.0760	Hypothetical protein, conserved	Tb927.8.820		hypothetical protein, conserved	0	2	6%	0	0	0
LtaP36.4470	Hypothetical protein, conserved	Tb927.10.9700		hypothetical protein, conserved,predicted C2 domain protein	0	2	2%	0	0	0
LtaP21.1820	Choline dehydrogenase, like protein	Tb927.10.470		choline dehydrogenase, putative	Amino acid metabolism	2	4%	0	0	MIT High
LtaP26.0750	10 kDa heat shock protein	Tb927.7.1320	, Tb927.7.1340	10 kDa heat shock protein, putative (HSP10)	Chaperone	2	33%	0	0	0
LtaP35.3000	Chaperone protein DNAJ	Tb09.211.3680		chaperone protein DNAj, endoplasmatic reticulum	Chaperone	2	6%	0	0	0
LtaP17.0480	Hypothetical protein, conserved	Tb927.7.6660		chaperone protein DNAj, putative	Chaperone	2	6%	0	0	0
LtaP26.0860	Hypothetical protein, conserved	Tb927.7.990		chaperone protein DNAj, putative	Chaperone	2	3%	0	0	0
LtaP25.0960	Cyclophilin;cyclophilin, putative;cyclophilin a	Tb11.03.0250	, Tb927.2.1560, Tb927.2.1680, Tb927.8.2000	cyclophilin a,cyclophilin type peptidyl-prolyl cis-trans isomerase (CYPA)	Chaperone	2	8%	0	0	0
LtaP23.0060	Cyclophilin	Tb11.03.0250	, Tb927.2.1560, Tb927.2.1680, Tb927.8.2000	cyclophilin a,cyclophilin type peptidyl-prolyl cis-trans isomerase (CYPA)	Chaperone	2	6%	0	0	0
LtaP35.1400	Hypothetical protein, conserved	Tb927.5.1020		disulfide isomerase, putative	Chaperone	2	3%	0	0	0
LtaP29.0800	Lipophosphoglycan biosynthetic protein, putative	Tb927.10.10890	, Tb927.10.10900, Tb927.10.10910, Tb927.10.10920, Tb927.10.10930, Tb927.10.10940, Tb927.10.10950, Tb927.10.10960, Tb927.10.10970, Tb927.10.10980, Tb927.3.3580	heat shock protein 83, HSP83	Chaperone	2	2%	0	0	0
LtaP36.7210	Protein disulfide isomerase	Tb927.10.8230		protein disulfide isomerase,ERp57-like, cofactor wth calnexin, putative	Chaperone	2	4%	0	0	0
LtaP36.0060	Stress-inducible protein STI1 homolog	Tb927.10.4450	Tb10.v4.0035,	stress-inducible protein STI1-like, putative	Chaperone	2	9%	0	0	0
LtaP14.1390	Hypothetical protein, conserved	Tb927.7.3630		TPR-repeat-containing chaperone protein DNAJ, putative	Chaperone	2	5%	0	0	0
LtaP17.0300	Histone H2A	Tb927.7.6360		histone H2A variant (h2aZ)	Chromatin	2	15%	0	0	0
LtaP19.0600	Histone h3;histone H3 variant, putative;histone h3, putative	Tb927.10.15350		histone H3 variant (h3vaR)	Chromatin	2	11%	0	0	0
LtaP35.1270	Nadh-dependent fumarate reductase-like protein;flavoprotein subunit-like protein	Tb927.10.3650	, Tb927.5.930, Tb927.5.940	NADH-dependent fumarate reductase, putative	Citric acid cycle	2	5%	0	0	0
LtaP10.1040	Hypothetical protein, conserved	Tb927.8.4050	, Tb927.8.4100	flagellar membrane protein that interacts with FLA1	Cytoskeleton	2	3%	0	0	0
LtaP25.0220	Hypothetical protein, conserved	Tb11.03.0880		hypothetical protein, conserved,predicted WD40 repeat protein (PIFTF6)	Cytoskeleton	2	1%	0	0	0
LtaP36.1000	Hypothetical protein, conserved	Tb927.10.5380		intraflagellar transport protein IFT122, putative	Cytoskeleton	2	2%	0	0	0
LtaP21.1150	Hypothetical protein, conserved	Tb927.10.1170	Tb11.0560,	intraflagellar transport protein IFT172, putative (IFT172)	Cytoskeleton	2	1%	0	0	0
LtaP19.0650	Kinesin, putative	Tb927.10.15390		kinesin, putative	Cytoskeleton	2	3%	0	0	0
LtaP17.1260	Kinesin, putative	Tb927.5.2410		kinesin, putative	Cytoskeleton	2	2%	0	0	0
LtaP30.0410	Kinesin, putative	Tb927.6.1770		kinesin, putative	Cytoskeleton	2	4%	0	0	0
LtaP04.0540	Hypothetical protein, conserved	Tb09.160.5670		Member of IFT complex A	Cytoskeleton	2	1%	0	0	0
LtaP35.4430	Hypothetical protein, conserved	Tb09.211.1790		TAX-1,flagellar protein	Cytoskeleton	2	4%	0	0	0
LtaP35.1860	T-lymphocyte triggering factor, putative;trypanin-like protein	Tb09.244.2800	, Tb927.10.6350	trypanin-related protein, putative	Cytoskeleton	2	4%	0	0	0
LtaP09.1520	Cytochrome b5-like protein (pseudogene);cytochrome b5, putative;cytochrome b-domain protein, putative;cytochrome b5-like, putative;cytochrome b5-like protein	Tb11.01.5225	, Tb11.02.4485	cytochrome b5, putative (CYB5)	Electron transport	2	33%	0	0	0
LtaP25.1190	Cytochrome c oxidase VII, putative	Tb927.3.1410		cytochrome oxidase subunit VII (COXVII)	Electron transport	2	6%	0	0	MIT High
LtaP31.2040	Cytochrome c oxidase VIII (COX VIII)	Tb927.4.4620		cytochrome oxidase subunit VIII (COXVIII)	Electron transport	2	11%	0	0	MIT High
LtaP35.2060	Hypothetical protein, conserved (GO function: metabolic process)	Tb09.244.2620		NADH-ubiquinone oxidoreductase complex I subunit, putative,NDUFA9 subunit, putative	Electron transport	2	7%	0	0	MIT High
LtaP30.2900	Aldehyde dehydrogenase, putative	Tb927.6.4210		aldehyde dehydrogenase, putative (ALDH)	Enzyme	2	5%	0	0	0
LtaP34.3290	Aldose 1-epimerase-like protein	Tb927.4.1360		Aldose-1-epimerase, putative	glucose & glycerol	2	10%	GLYC	PTS1	0
LtaP36.0200	Dolichyl-phosphate beta-D-mannosyltransferase precursor, conserved	Tb927.10.4610		dolicholphosphate-mannose synthase, putative	Glycan synthesis & metabolism	2	9%	0	0	0
LtaP26.2550	Peroxisomal membrane protein 4	Tb09.160.0620		PEX4 peroxisomal membrane protein 4, putative	Glycosome biogenesis	2	13%	GLYC	GB	0
LtaP04.0010	Calcium-translocating P-type ATPase	Tb927.5.3400		calcium-translocating P-type ATPase, calcium pump	Ion channel or pump	2	2%	0	0	0
LtaP07.0220	Hypothetical protein, conserved	Tb927.8.1740		Mitochondrial tRNA import	Mitochondrial biogenesis	2	3%	0	0	MIT med
LtaP16.0500	Hypothetical protein, conserved	Tb927.8.5640		Homologue of T. cruzi Complex II subunit SDH6	Mitochondrial pathway	2	9%	0	0	MIT High
LtaP34.3980	Hypothetical protein, conserved	Tb927.4.720		hypothetical protein, conserved	Mitochondrial pathway	2	17%	0	0	MIT High
LtaP22.1610	Hypothetical protein, conserved	Tb927.6.590		hypothetical protein, conserved	Mitochondrial pathway	2	17%	0	0	MIT High
LtaP25.2210	Hypothetical protein, conserved	Tb927.3.2180		Mitochondrial ATP synthase subunit, putative	Mitochondrial pathway	2	21%	0	0	MIT High
LtaP26.1030	Hypothetical protein, conserved	Tb927.7.840		Mitochondrial ATP synthase subunit, putative	Mitochondrial pathway	2	11%	0	0	MIT High
LtaP05.0670	Sre-2/carboxylate carrier-like protein;tricarboxylate carrier, putative	Tb09.160.2910		tricarboxylate carrier, putative	Mitochondrial pathway	2	6%	0	0	MIT?
LtaPcontig399-1	Hypothetical protein, conserved	Tb927.10.12840		mitochondrial carrier protein, MCP12	Mitochondrial transport	2	16%	0	0	MIT High
LtaP19.1030	Mitochondrial carrier protein	Tb927.10.15710		mitochondrial carrier protein, MCP7	Mitochondrial transport	2	5%	0	0	MIT High
LtaP34.0140	Adenylate kinase, putative	Tb927.10.2530	, Tb927.10.830	adenylate kinase, putative	Nucleotides-Purines	2	10%	0	0	0
LtaP35.0410	Atpase beta subunit, putative	Tb927.3.1380		ATP synthase F1, alpha subunit	Oxidative phosphorylation	2	4%	0	0	MIT High
LtaP24.2240	Transketolase, putative	Tb927.8.6170		transketolase, putative (TK)	Pentose phosphate pathway	2	3%	GLYC	PTS1	0
LtaP16.0230	Protein tyrosine phosphatase-like protein;protein tyrosine phosphatase-likie protein	Tb927.8.5780		phosphatase, putative	Phosphatase	2	9%	0	0	0
LtaP21.0130	Calpain, putative	Tb927.10.1890		calpain, putative,cysteine peptidase, Clan CA, family C2, putative	Protease or peptidase	2	1%	0	0	0
LtaP18.0650	Atp-dependent zinc metallopeptidase	Tb927.10.13510		zinc metallopeptidase, putative	Protease or peptidase	2	4%	0	0	0
LtaP36.1250	40s ribosomal protein S10	Tb927.10.5360	, Tb927.10.5370	40S ribosomal protein S10	Ribosome	2	34%	0	0	0
LtaP16.1490	40s ribosomal protein S16, putative	Tb927.7.1040	, Tb927.7.1050	40S ribosomal protein S16	Ribosome	2	15%	0	0	0
LtaP17.0950	40s ribosomal protein S17	Tb11.01.3675	, Tb11.01.3676	40S ribosomal protein S17	Ribosome	2	4%	0	0	0
LtaP36.3870	40s ribosomal protein S27-1, putative;40S ribosomal protein S27-1	Tb11.01.1475		40S ribosomal protein S27	Ribosome	2	17%	0	0	0
LtaP35.0080	40s ribosomal protein S5	Tb11.02.4170		40S ribosomal protein S5	Ribosome	2	5%	0	0	0
LtaP01.0430	Ribosomal protein S7	Tb09.160.2490	, Tb09.160.2550	40S ribosomal protein S7	Ribosome	2	10%	0	0	0
LtaP35.0110	40s ribosomal protein SA, putative	Tb11.01.2560	, Tb11.01.2680	40S ribosomal protein SA	Ribosome	2	8%	0	0	0
LtaP35.0100	60s ribosomal protein L5, putative	Tb09.244.2730	, Tb09.244.2740	60S ribosomal protein L5	Ribosome	2	8%	0	0	0
LtaP33.0780	60s ribosomal protein L6	Tb927.10.11390		60S ribosomal protein L6	Ribosome	2	13%	0	0	0
LtaP03.0640	Hypothetical protein, conserved	Tb927.3.2600		ATP-dependent DEAD/H RNA helicase, putative, no clear yeast homologue	RNA	2	1%	0	0	0
LtaP34.2490	Hypothetical protein, conserved	Tb927.4.2030	, Tb927.4.2040	ALBA4	RNA binding	2	5%	0	0	0
LtaP36.5230	Hypothetical protein, conserved	Tb11.01.2580		PUF11	RNA binding	2	3%	0	0	0
LtaP32.0820	RNA binding protein	Tb11.01.5570	, Tb11.01.5590	RNA-binding protein (NRBD1)	rRNA-tRNA processing	2	10%	0	0	0
LtaP36.3140	Fibrillarin	Tb927.10.14630	, Tb927.10.14750, Tb927.10.7500	fibrillarin, putative	rRNA, tRNA processing	2	14%	0	0	0
LtaP11.1050	Lanosterol 14-alpha-demethylase, putative	Tb11.02.4080		sterol 14-alpha-demethylase (CYP51)	Sterols	2	3%	0	0	0
LtaP35.3120	Atp-dependent RNA helicase, putative	Tb09.211.3510		ATP-dependent DEAD/H RNA helicase, DED1-2	Translation	2	3%	0	0	0
LtaP18.0750	Elongation factor TU	Tb927.10.13360		elongation factor Tu, putative	Translation	2	5%	0	0	0
LtaP09.1110	Eukaryotic translation initiation factor 2 subunit	Tb11.01.4830		eukaryotic translation initiation factor 2 gamma, putative (eIF-2-gamma)	Translation	2	10%	0	0	0
LtaP24.2390	Hypothetical predicted multi-pass transmembrane protein	Tb927.8.6010		Heme uptake protein LHR1	Transporter	2	11%	0	0	0
LtaP16.1360	Adp-ribosylation factor-like, putative	Tb927.8.5060		ARL6, vesicle-associated, needed for full-length flagellum	Vesicular transport	2	12%	0	0	0
LtaP35.1900	Cop-coated vesicle membrane protein gp25L precursor	Tb09.244.2760		cytosolic coat protein, putative	Vesicular transport	2	14%	0	0	0
LtaPcontig159-1	Cop-coated vesicle membrane protein p24 precursor	Tb11.01.6880		cytosolic coat protein, putative	Vesicular transport	2	9%	0	0	0
LtaP09.1330	Hypothetical protein, conserved	#N/A	0	#N/A	#N/A	2	3%	0	0	0
LtaP10.1670	Hypothetical protein, conserved	#N/A	0	#N/A	#N/A	2	9%	0	0	0
LtaP14.0950	Hypothetical protein, conserved (P-loop NTPase superfamily, phosphoribulokinase/uridine kinase family)	#N/A	0	#N/A	#N/A	2	7%	0	0	0
LtaP22.0190	Hypothetical protein, conserved	0	0	#N/A	#N/A	2	12%	0	0	0
LtaP25.2510	Hypothetical protein	0	0	#N/A	#N/A	2	13%	0	0	0
LtaP28.1090	Ribosomal protein s20, putative	0	0	#N/A	#N/A	2	21%	0	0	0
LtaP32.0160	Hypothetical protein, unknown function	0	0	#N/A	#N/A	2	4%	0	0	0
LtaP32.3360	unspecified product	0	0	#N/A	#N/A	2	2%	0	0	0
LtaP33.0170	Hypothetical protein, unknown function	0	0	#N/A	#N/A	2	8%	0	0	0
LtaP34.0490	unspecified product	0	0	#N/A	#N/A	2	4%	0	0	0
LtaP36.5300	Aldehyde dehydrogenase, putative	0	0	#N/A	#N/A	2	5%	0	0	0
LtaP20.1300	Calpain-like cysteine peptidase	0	0	#N/A	#N/A	2	8%	0	0	0
LtaP27.2110	D-lactate dehydrogenase-like protein	0	0	#N/A	#N/A	2	5%	0	0	0
LtaP31.1000	Hypothetical protein	0	0	#N/A	#N/A	2	7%	0	0	0
LtaP04.0680	Hypothetical protein	0	0	#N/A	#N/A	2	3%	0	0	0
LtaP10.0460	Hypothetical protein	0	0	#N/A	#N/A	2	23%	0	0	0
LtaP13.0070	Hypothetical protein	0	0	#N/A	#N/A	2	11%	0	0	0
LtaP33.1170	Hypothetical protein	0	0	#N/A	#N/A	2	5%	0	0	0
LtaP33.3510	Hypothetical protein, conserved	0	0	#N/A	#N/A	2	5%	0	0	0
LtaP34.0620	Hypothetical protein, conserved	0	0	#N/A	#N/A	2	1%	0	0	0
LtaP01.0530	Hypothetical protein, conserved	0	0	#N/A	#N/A	2	2%	0	0	0
LtaP05.0380	Hypothetical protein, conserved	0	0	#N/A	#N/A	2	7%	0	0	0
LtaP12.0870	Hypothetical protein, conserved	0	0	#N/A	#N/A	2	4%	0	0	0
LtaP29.2680	Hypothetical protein, conserved	0	0	#N/A	#N/A	2	2%	0	0	0
LtaP19.0390	40s ribosomal protein S13	0	0	#N/A	#N/A	2	6%	0	0	0
LtaP24.2370	60s ribosomal protein L12	0	0	#N/A	#N/A	2	16%	0	0	0
LtaP15.0210	60s ribosomal protein L13a	0	0	#N/A	#N/A	2	8%	0	0	0
LtaP16.1160	60s ribosomal protein L39	0	0	#N/A	#N/A	2	37%	0	0	0
LtaP36.3500	Ribosomal protein L29	0	0	#N/A	#N/A	2	8%	0	0	0
