# Supplementary material for: Proteins and lipids of glycosomal membranes from Leishmania tarentolae and Trypanosoma brucei
Source: F1000Res. 2013 Jan 29;2:27. [Version 1] doi: 10.12688/f1000research.2-27.v1 (PMC3814921; doi:10.12688/f1000research.2-27.v1)
Supplement: Supplementary Table S1 — All proteins, possible glycosomal proteins, and a short list of glycosome membrane proteins. [file f1000research-2-1189-s0000.tgz › 3_Glycosome_membrane_short_list.csv]

Accession Number		peptides	coverage	# TM Domains tritrypDB (lt)	TM HMMTOP	TM SOSUI	Tb gene	Tb orthologues	function	#TM domains Tb	Tb TM HMMTOP	Tb TM SOSUI	ER signal peptide	Likely location
LtaP28.2340	Glycosomal membrane protein, putative	16	59%	0	5	0	Tb11.01.3370		PEX11 glycosomal membrane protein	2	0	0	no	Glycosome
LtaP24.0140	Glycosomal membrane like protein	7	25%	0	5	0	Tb11.01.3370		PEX11 glycosomal membrane protein	2	0	0	no	Glycosome
LtaP28.2330	Glycosomal membrane protein-like protein	3	14%	0	3	0	Tb11.01.3370		PEX11 glycosomal membrane protein	2	0	0	no	Glycosome
LtaP25.2350	Glycosome import protein	3	8%	0	2	0	Tb927.3.2340		PEX2 peroxin-2,glycosome import protein (gim1)	0	2	0	no	Glycosome
LtaP15.0800	Hypothetical protein, conserved	6	13%	0	2	1	Tb09.160.4700		PEX16 domain (9 E-3)	2	0	0	no	Glycosome
LtaP28.1050	Hypothetical protein, conserved	3	15%	1	0	0	Tb11.0300	, Tb11.0400	PEX16, same as Tb09.160.4700	1	2	0	no	Glycosome
LtaP26.2550	Peroxisomal membrane protein 4	2	13%	4	0	0	Tb09.160.0620		PMP4 peroxisomal membrane protein 4, putative	3	4	4	no	Glycosome
LtaP35.3750	Gim5a protein, putative	12	48%	0	2	0	Tb09.211.2730	, Tb09.211.2740	Gim5A protein,glycosomal membrane protein (gim5A)	1	0	0	no	Glycosome
LtaP31.0560	Abc transporter, putative	5	5%	0	4	3	Tb11.02.0630	, Tb927.4.4050	glycosomal transporter (GAT2)	4	6	2	yes	Glycosome
LtaP27.0470	Abc transporter, putative	4	6%	2	0	0	Tb11.03.0030		glycosomal transporter (GAT3)	3	4	4	no	Glycosome
LtaP29.1650	Hypothetical protein, conserved	3	3%	14	0	0	Tb927.3.4070	, Tb927.3.4080, Tb927.3.4090, Tb927.3.4100, Tb927.3.4110	Major facilitator family, nitrate and chloride transporter?	12	0	0	no	?
LtaP01.0560	Sre-2/carboxylate carrier-like protein;tricarboxylate carrier, putative	4	17%	3	5	2	Tb09.160.2910		tricarboxylate carrier, putative, matches yeast putative alpha-isopropylmalate carrier, which exports alpha-isopropylmalate from the mitochondrion to the cytoplasm for use in leucine biosynthesis	5	0	0	no	?
LtaP05.0670	Sre-2/carboxylate carrier-like protein;tricarboxylate carrier, putative	2	6%	2	0	0	Tb09.160.2910		tricarboxylate carrier, putative, matches yeast putative alpha-isopropylmalate carrier, which exports alpha-isopropylmalate from the mitochondrion to the cytoplasm for use in leucine biosynthesis	5	0	0	no	?
LtaP36.4130	Hypothetical protein, conserved	3	6%	0	1	0	Tb11.01.2020		hypothetical protein, conserved, no functional domains	0	2	0	no	?
LtaP33.2680	Hypothetical protein, conserved	4	4%	0	1	0	Tb11.02.0190		hypothetical protein, conserved, no functional domains	0	2	0	no	?
LtaP29.0320	Hypothetical protein, conserved	2	21%	1	0	0	Tb927.3.5350		hypothetical protein, conserved, no functional domains	1	1	1	no	?
LtaP36.6980	Hypothetical protein, conserved	4	4%	0	2	0	Tb927.10.8000		P-loop nucleoside triphosphate hydrolase, EF hand domains	0	1	0	no	?
LtaP21.0440	Hypothetical protein, conserved	4	6%	0	1	0	Tb927.10.2240		NTF2-like domain, no yeast or human homologue	0	1	0	no	?
LtaP11.1210	Hypothetical protein, conserved	2	5%	0	1	0	Tb11.02.3900		ARM repeat superfamily	0	1	0	no	?
LtaP31.3020	Hypothetical protein, conserved	2	3%	0	1	0	Tb927.4.5000	, Tb927.8.7420	TERD-like domains.	0	1	0	yes	?
LtaP35.4380	Hypothetical protein, conserved	2	4%	1	0	0	Tb09.211.1850		hypothetical protein, conserved, no functional domains	0	1	1	no	?
LtaP34.2250	Hypothetical protein, conserved	2	5%	1	0	0	Tb927.4.2250		hypothetical protein, conserved, no functional domains	0	1	0	no	?
LtaP06.1080	Hypothetical protein, conserved	3	11%	0	3	0	Tb927.7.5700		hypothetical protein, conserved, no functional domains	1	0	0	yes	?
LtaP26.0630	Hypothetical protein, conserved	3	12%	0	2	2	Tb927.7.1290		hypothetical protein, DUF2012, peptidase superfamily, starch binding domain, similarity to C15ORF24,	1	0	0	yes	?
LtaP36.3480	Hypothetical protein, conserved	2	8%	2	0	0	Tb11.01.1800		hypothetical protein, conserved, no functional domains	1	0	0	no	?
LtaP17.1410	Hypothetical protein, conserved	2	36%	1	0	0	Tb927.5.2560		hypothetical protein, conserved, no functional domains	1	0	0	no	?
LtaP23.0390	Hypothetical protein, conserved	3	10%	1	0	0	Tb927.8.2300		hypothetical protein, conserved, no functional domains	1	0	0	no	?
LtaP15.1280	Hypothetical protein, conserved	2	3%	0	1	3	Tb09.160.3890		YPT RAB/GAP domain, possible flagellar protein	0	1	1	no	Cytoskeleton?
LtaP35.0600	Hypothetical protein, conserved	4	8%	0	1	0	Tb927.10.3920		Some resemblance to a protein of the dense fiber of sperm tails	0	1	0	no	Cytoskeleton?
LtaP32.3190	Hypothetical protein, conserved	2	10%	0	0	1	Tb11.01.7840		hypothetical protein, conserved, no conserved domains. Signal peptide	0	1	0	yes	ER?
LtaP34.4100	Hypothetical protein, conserved	4	6%	2	0	0	Tb927.4.590		hypothetical protein, quinoprotein alchohol dehydrogenase-like sdomain, DUF1620 domain, similar to ER membrane protein complex subunit 1 of H. sapiens	1	0	0	yes	ER?
LtaP31.1050	Hypothetical protein, conserved (GO function: transport)	2	4%	2	0	0	Tb927.8.8030		emp24/gp25L/p24 family/GOLD	1	0	0	yes	ER?
LtaP05.1100	Hypothetical protein, conserved	3	3%	0	0	1	Tb927.5.500	, Tb927.5.500b	in situ HA-tagged protein colocalizes with mitochondrion (TRitrypDB comment)	0	2	0	no	Mitochondrion
LtaP35.1340	Hypothetical protein, conserved	7	18%	0	1	0	Tb927.5.960		MSP1, Mitochondrial protein involved in sorting of proteins in the mitochondria, putative	0	1	0	yes	Mitochondrion
LtaP26.2140	Hypothetical protein, conserved	4	14%	1	0	0	Tb09.160.1070		possible S-Adenosyl methionine methyl transferase (yeast Cgt1 is involved in lipid homeostasis)	1	1	2	yes	Mitochondrion?
LtaP16.1340	Hypothetical protein, conserved	3	6%	2	0	0	Tb927.8.5080		fatty-acid amide hydrolase 2, putative (H sapeiens E-115)	1	0	0	yes	Mitochondrion?
LtaP29.0020	Transcription factor-like protein	6	7%	0	3	0	Tb927.3.5620		FACT complex subunit SPT16, involved in pol II trasncription initiation, histone H2A/B dissociation from chromatin	0	3	0	no	Nucleus?
