# Supplementary material for: Proteins and lipids of glycosomal membranes from Leishmania tarentolae and Trypanosoma brucei
Source: F1000Res. 2013 Jan 29;2:27. [Version 1] doi: 10.12688/f1000research.2-27.v1 (PMC3814921; doi:10.12688/f1000research.2-27.v1)
Supplement: Supplementary Table S1 — All proteins, possible glycosomal proteins, and a short list of glycosome membrane proteins. [file f1000research-2-1189-s0000.tgz › 2_Possible_glycosomal_proteins.csv]

Accession Number	Annotated function (TritrypDB)	peptides	L. major homologue (TritrypDB)		coverage	glyc target	# TM Domains tritrypDB (lt)	TM HMMTOP	TM SOSUI	novel	Tb homologue	Additional Tb gene	function	class	GLyc locate	glyc target	MITO	#TM domains Tb	Tb TM HMMTOP	Tb TM SOSUI
LtaP35.3750	Gim5a protein, putative	12	LmjF.35.3700	GM	48%	GM	0	2	0		Tb09.211.2730	, Tb09.211.2740	Gim5A protein,glycosomal membrane protein (gim5A)	Glycosome biogenesis	GLYC	GM	0	1
LtaP31.0560	Abc transporter, putative	5	LmjF.31.0540, LmjF.33.1860	GM	5%	GM	0	4	3		Tb11.02.0630	, Tb927.4.4050	glycosomal transporter (GAT2)	Glycosome biogenesis	GLYC	GM	0	4	6	2
LtaP27.0470	Abc transporter, putative	4	LmjF.27.0470	GM	6%	GM	2				Tb11.03.0030		glycosomal transporter (GAT3)	Glycosome biogenesis	GLYC	GM	0	3	4	4
LtaP28.2340	Glycosomal membrane protein, putative	16	LmjF.28.2260	GM	59%	GM	0	5	0		Tb11.01.3370		PEX11 glycosomal membrane protein	Glycosome biogenesis	GLYC	GM	0	2
LtaP24.0140	Glycosomal membrane like protein	7	LmjF.24.0150	GM	25%	GM	0	5	0		Tb11.01.3370		PEX11 glycosomal membrane protein	Glycosome biogenesis	GLYC	GM	0	2
LtaP28.2330	Glycosomal membrane protein-like protein	3	LmjF.28.2250	GM	14%	GM	0	3	0		Tb11.01.3370		PEX11 glycosomal membrane protein	Glycosome biogenesis	GLYC	GM	0	2
LtaP21.2150	Peroxin 14, putative	4	LmjF.21.1840	GM	12%	GM	0	1	0		Tb927.10.240		PEX14 peroxin 14	Glycosome biogenesis	GLYC	GM	0	0
LtaP25.2350	Glycosome import protein	3	LmjF.25.2230	GM	8%	GM	0	2	0		Tb927.3.2340		PEX2 peroxin-2,glycosome import protein (gim1)	Glycosome biogenesis	GLYC	GM	0	0	2	0
LtaP26.2550	Peroxisomal membrane protein 4	2	LmjF.26.2400	GM	13%	GM	4				Tb09.160.0620		PEX4 peroxisomal membrane protein 4, putative	Glycosome biogenesis	GLYC	GM	0	3	4	4
LtaP24.0930	Triosephosphate isomerase	6	LmjF.24.0850	internal	24%	int	0	0	0		Tb11.02.3210		triosephosphate isomerase (TIM)	Glucose & glycerol	GLYC	internal	0	0	2	0
LtaP30.0180	Alkyl dihydroxyacetonephosphate synthase	19	LmjF.30.0120	PTS1	31%	SHL	0	0	0		Tb927.6.1500		1-Alkyl-dihydroxyacetonephosphate synthase	Lipids & fatty acids	GLYC	PTS1	0	0	0	0
LtaP34.3290	Aldose 1-epimerase-like protein	2	LmjF.34.3380	PTS1	10%	SNM	0	0	0		Tb927.4.1360		Aldose-1-epimerase, putative	glucose & glycerol	GLYC	PTS1	0	0	0	0
LtaP29.2710	6-phospho-1-fructokinase, putative	24	LmjF.29.2510	PTS1	40%	SKL	0	1	0		Tb927.3.3270		ATP-dependent phosphofructokinase (TbPFK)	Glucose & glycerol	GLYC	PTS1	0	0	2	0
LtaP34.1280	Dihydroxyacetonephosphate acetyltransferase;acyltransferase, putative	16	LmjF.34.1090	PTS1	13%	SKM	0	2	2		Tb927.4.3160		Dihydroxyacetonephosphate acyltransferase	Lipids & fatty acids	GLYC	PTS1	0	0	3	6
LtaP24.1780	Fatty acyl coA reductase superfamily	17	LmjF.24.1640	PTS1	34%	SSL	0	3	3		Tb927.8.6640		Fatty acyl coA reductase superfamily	lipids & fatty acids	GLYC	PTS1	MIT med	0	3	0
LtaP04.1120	Fructose-1,6-bisphosphatase, cytosolic, putative	13	LmjF.04.1160	PTS1	44%	SKL	0	0	0		Tb09.211.0540		fructose-1,6-bisphosphatase (FBPase)	Glucose & glycerol	GLYC	PTS1	0	0	3	0
LtaP34.0110	Glucose-6-phosphate dehydrogenase	3	LmjF.34.0080	PTS1	7%	NKL	0	1	0		Tb927.10.2490		glucose-6-phosphate 1-dehydrogenase (G6PD)	Glucose & glycerol	GLYC	PTS1	0	0	0	0
LtaP12.0550	Glucose-6-phosphate isomerase	13	LmjF.12.0530	PTS1	27%	AHL	0	1	0		Tb927.1.3830		glucose-6-phosphate isomerase, glycosomal (PGI)	Glucose & glycerol	GLYC	PTS1	0	0	2	0
LtaP30.2970	Glyceraldehyde 3-phosphate dehydrogenase, cytosolic, putative;glyceraldehyde 3-phosphate dehydrogenase, glycosomal	25	LmjF.30.2970, LmjF.30.2980, LmjF.36.2350	PTS1	45%	xx	0	0	0		Tb927.6.4280,	Tb927.6.4300	Glyceraldehyde 3-phosphate dehydrogenase, glycosomal	Glucose & glycerol	GLYC	PTS1	0	0	0	0
LtaP35.3100	Glycerol kinase, glycosomal, putative	12	LmjF.35.3080	GM	24%	GM	0	0	1		Tb09.211.3540	, Tb09.211.3550, Tb09.211.3560, Tb09.211.3570, Tb09.211.3590	glycerol kinase, glycosomal (glk1)	Glucose & glycerol	GLYC	PTS1	0	0	1	3
LtaP10.0920	Glycerol-3-phosphate dehydrogenase [NAD+], glycosomal/mitochondrial	6	LmjF.10.0510	PTS1	21%	SKL	1				Tb927.8.3530		glycerol-3-phosphate dehydrogenase [NAD ], glycosomal	Glucose & glycerol	GLYC	PTS1	0	0	1	0
LtaP34.0170	Malate dehydrogenase;malate dehydrogenase, putative	4	LmjF.19.0710, LmjF.34.0140, LmjF.34.0160	PTS1	17%	xx	0	2	0		Tb927.10.15410	, Tb927.10.2560	glycosomal malate dehydrogenase (gMDH)	Glucose & glycerol	GLYC	PTS1	0	0	4	0
LtaP19.0680	Glycosomal malate dehydrogenase	14	LmjF.19.0710, LmjF.34.0140, LmjF.34.0160	PTS1	44%	SKL	0	3	0		Tb927.10.15410	, Tb927.10.2560	glycosomal malate dehydrogenase (gMDH)	Glucose & glycerol	GLYC	PTS1	0	0	4	0
LtaP27.1860	Glycosomal phosphoenolpyruvate carboxykinase, putative	32	LmjF.27.1805, LmjF.27.1810	PTS1	63%	0?	0	0	0		Tb927.2.4210		glycosomal phosphoenolpyruvate carboxykinase (PEPCK)	Glucose & glycerol	GLYC	PTS1	0	0	0	0
LtaP18.0870	Hypothetical protein, conserved (leucyl tRNA synthetase/ligase, E=2e-06)	2	LmjF.18.0860	PTS1	3%	SRL	0	1	1	**	Tb927.10.13240		hypothetical protein, conserved	0	GLYC	PTS1	0	0	0	1
LtaP33.2650	Hypothetical protein, conserved (leucyl tRNA synthetase/ligase, E=2e-06)	3	LmjF.33.2430	PTS1	7%	SRL	0	1	0		Tb11.02.0220		hypothetical protein, conserved, no domains	0	GLYC	PTS1	0	0	0	0
LtaP36.4640	Hypothetical protein, conserved, no matches	5	LmjF.36.4520	PTS1	6%	SKL	0	0	0		Tb927.10.9890		hypothetical protein, conserved, no domains	0	GLYC	PTS1	0	0	0	0
LtaP19.1500	Inosine-5'-monophosphate dehydrogenase	6	LmjF.17.0725, LmjF.19.1560	PTS1	16%	SKM	0	0	0		Tb927.10.16120	, Tb927.5.2080	inosine-5'-monophosphate dehydrogenase,IMP dehydrogenase	Nucleotides-Purines	GLYC	PTS1	0	0	1	0
LtaP17.0850	Inosine-5'-monophosphate dehydrogenase	5	LmjF.17.0725, LmjF.19.1560	PTS1	9%	SKL	0	1	0		Tb927.10.16120	, Tb927.5.2080	inosine-5'-monophosphate dehydrogenase,IMP dehydrogenase	Nucleotides-Purines	GLYC	PTS1	0	0	1	0
LtaP31.0580	Mevalonate kinase, putative	8	LmjF.31.0560	PTS1	24%	SNL	0	0	0		Tb927.4.4070		Mevalonate kinase	Prenylation	GLYC	PTS1	0	0	2	0
LtaP35.1260	Nadh-dependent fumarate reductase-like protein;flavoprotein subunit-like protein;NADH-dependent fumarate reductase, putative	40	LmjF.07.0800, LmjF.35.0830, LmjF.35.1180, LmjF.35.1190	PTS1	39%	AKI	0	2	0		Tb927.5.930	, , Tb927.5.940,Tb927.10.3650	NADH-dependent fumarate reductase (FRDg)	Citric acid cycle	GLYC	PTS1	0	0	1	0
LtaP16.0530	Orotidine-5-phosphate decarboxylase/orotate phosphoribosyltransferase, putative	20	LmjF.16.0550	PTS1	53%	SKL	0	0	0		Tb927.5.3810		orotidine-5-phosphate decarboxylase/orotate phosphoribosyltransferase, OMPDCase-OPRTase	Nucleotides-Pyrimidines	GLYC	PTS1	0	0	0	0
LtaP20.0110	Pgkc, phosphoglycerate kinase C;phosphoglycerate kinase B, cytosolic;phosphoglycerate kinase C, glycosomal	26	LmjF.20.0100, LmjF.20.0110	PTS1	38%	xx	1				Tb927.1.700	, Tb927.1.710	phosphoglycerate kinase (PGKC)	Glucose & glycerol	GLYC	PTS1	0	0	0	0
LtaP30.3420	Pas-domain containing phosphoglycerate kinase, putative	12	LmjF.30.3380	PTS1	25%	PKL	0	4	0		Tb927.1.720		phosphoglycerate kinase (PGKA)	Glucose & glycerol	GLYC	?	0	0	1	0
LtaP11.0970	Pyruvate phosphate dikinase, putative	58	LmjF.11.1000	PTS1	64%	SKL	0	0	0		Tb11.02.4150		pyruvate phosphate dikinase (PPDK)	Glucose & glycerol	GLYC	PTS1	0	0	0	0
LtaP24.2240	Transketolase, putative	2	LmjF.24.2060	PTS1	3%	SKI	0	1	0		Tb927.8.6170		transketolase, putative (TK)	Pentose phosphate pathway	GLYC	PTS1	0	0	1	0
LtaP36.1240	Fructose-1,6-bisphosphate aldolase	24	LmjF.36.1260	PTS2	49%	PTS2	0	0	1		Tb927.10.5620		fructose-bisphosphate aldolase, glycosomal (ALD)	Glucose & glycerol	GLYC	PTS2	0	0	0	0
LtaP21.0260	Hexokinase, putative	33	LmjF.21.0240, LmjF.21.0250	PTS2	72%	PTS2	0	0	0		Tb927.10.2010	, Tb927.10.2020	hexokinase (HK1)	Glucose & glycerol	GLYC	PTS2	0	0	0	0
LtaP27.0420	Ribokinase, putative	11	LmjF.27.0420	PTS2?	33%	PTS2?	0	0	0		Tb11.03.0090		ribokinase, putative	Pentose phosphate pathway	GLYC	PTS2?	0	0	0	1
LtaP03.0040	2-aminoethylphosphonate:pyruvateaminotransferas e-like protein	5	LmjF.03.0040	PTS1	17%	SRM	0	0	0		0	0	#N/A	#N/A	0	0	0	#N/A	#N/A	#N/A
LtaP35.1100	Aldose 1-epimerase-like protein	7	LmjF.23.0430, LmjF.35.0980	PTS1	21%	SKM	0	1	0		0	0	extra isoform in L. tarentolae	#N/A	0	0	0	#N/A	#N/A	#N/A
LtaP16.0130	APH phosphotransferase family, PKc-like superfamily matches aminoglycoside phosphotransferase and acyl-CoA dehydrogenases	9	LmjF.16.0110	PTS1	12%	AKL	0	0	0	**	0	0	#N/A	#N/A	0	0	0	#N/A	#N/A	#N/A
LtaP27.2110	D-lactate dehydrogenase-like protein	2	LmjF.27.2020, LmjF.29.0280	PTS1	5%	AHL	0	0	0		0	0	#N/A	#N/A	0	0	0	#N/A	#N/A	#N/A
LtaPcontig342-1	Glucokinase 1-like protein	6	LmjF.36.2320	PTS1	18%	SNL	0	0	0		0	0	#N/A	#N/A	0	0	0	#N/A	#N/A	#N/A
LtaP32.3470	Glucosamine-6-phosphate isomerase, putative	6	LmjF.32.3260	PTS1	24%	SKM	0	0	0		Tb11.01.8520		glucosamine-6-phosphate isomerase, putative	Glucose & glycerol	0	0	0	0	0	0
LtaP33.3510	Hypothetical protein, conserved	2	LmjF.33.3250	PTS1	5%	FRL	0	0	0	**	0	0	#N/A	#N/A	0	0	0	#N/A	#N/A	#N/A
LtaP14.0950	P-loop NTPase superfamily, phosphoribulokinase/uridine kinase family	2	LmjF.14.0970	PTS1	7%	SKL	0	0	0		0	0	#N/A	#N/A	0	0	0	#N/A	#N/A	#N/A
LtaP34.3710	Phosphomannomutase-like protein	3	LmjF.34.3780	PTS1	5%	SKL	0	0	0		0	0	#N/A	#N/A	0	0	0	#N/A	#N/A	#N/A
LtaP36.0250	Xylulokinase, putative	3	LmjF.36.0260	PTS1	6%	AKL	0	0	1		0	0	#N/A	#N/A	0	0	0	#N/A	#N/A	#N/A
LtaP05.0380	Hypothetical protein, conserved	2	LmjF.05.0370	_(PTS1)	7%	_(VRM)	0	0	0		0	0	#N/A	#N/A	0	0	0	#N/A	#N/A	#N/A
LtaP34.2770	Serine acetyltransferase, putative	6	LmjF.34.2850	PTS2?	15%	PTS2?	0	0	0		0	0	#N/A	#N/A	0	0	0	#N/A	#N/A	#N/A
LtaP35.0600	Hypothetical protein, conserved	4	LmjF.35.0430	_(PTS1)	8%	_(GKL)	0	1	0		Tb927.10.3920		hypothetical protein, conserved	0	0	0	0	0	1	0
LtaP26.1590	Enoyl-CoA hydratase/Enoyl-CoA isomerase/3-hydroxyacyl-CoA dehydrogenase, putative;trifunctional enzyme alpha subunit, mitochondrial precursor-like protein	20	LmjF.26.1550, LmjF.33.2600	0	28%	0	0	0	0		Tb927.2.4130		enoyl-CoA hydratase/Enoyl-CoA isomerase/3-hydroxyacyl-CoA dehydrogenase, putative	Lipids & fatty acids	0	0		0	1	1
LtaP33.2830	Enoyl-CoA hydratase/Enoyl-CoA isomerase/3-hydroxyacyl-CoA dehydrogenase, putative;trifunctional enzyme alpha subunit, mitochondrial precursor-like protein	6	LmjF.26.1550, LmjF.33.2600	0	7%	0	0	0	0		Tb927.2.4130		enoyl-CoA hydratase/Enoyl-CoA isomerase/3-hydroxyacyl-CoA dehydrogenase, putative	Lipids & fatty acids	0	0		0	1	1
LtaP35.1590	Reiske iron-sulfur protein precursor, putative	3	LmjF.35.1540	PTS2?	12%	0	0	0	1		Tb09.211.4700		rieske iron-sulfur protein, mitochondrial precursor (RISP)	Mitochondrial pathway	0	0	MIT High	1
LtaP27.0760	Hypothetical protein, conserved (pseudogene);hypothetical protein, conserved;hypothetical protein, conserverd	3	LmjF.27.0745	0	11%	xx	0	1	0		Tb11.47.0016		hypothetical protein, conserved	0	0	0	0	0	0	0
LtaP06.1080	Hypothetical protein, conserved	3	LmjF.06.1100	0	11%	0	0	3	0		Tb927.7.5700		hypothetical protein, conserved	0	0	0	0	1
LtaP36.2280	Developmentally regulated GTP-binding protein 1	3	LmjF.36.2250	0	8%	0	0	1	0		Tb927.10.6800		developmentally regulated GTP-binding protein, putative	0	0	0	0	0	3	0
LtaPcontig407-1	Citrate synthase, putative	13	LmjF.18.0670, LmjF.18.0680	0	30%	0	0	0	0		Tb927.10.13430		citrate synthase, putative	Citric acid cycle	0	0	MIT?	0	0	0
LtaP11.1050	Lanosterol 14-alpha-demethylase, putative	2	LmjF.11.1100	0	3%	0	0	0	1		Tb11.02.4080		sterol 14-alpha-demethylase (CYP51)	Sterols	0	0	0	0	1	3
LtaP28.2590	Acyl-CoA dehydrogenase	4	LmjF.28.2510	0	6%	0	0	0	0		Tb11.01.3640		acyl-CoA dehydrogenase, putative	Lipids & fatty acids	0	0	MIT?	0	0	0
LtaP31.1000	Hypothetical protein	2	LmjF.31.1050	0	7%	0	0	0	0		0	0	#N/A	#N/A	0	0	0	#N/A	#N/A	#N/A
LtaP35.1270	Nadh-dependent fumarate reductase-like protein;flavoprotein subunit-like protein	2	LmjF.07.0800, LmjF.35.0830, LmjF.35.1180, LmjF.35.1190		5%	0	1				Tb927.10.3650	, Tb927.5.930, Tb927.5.940	NADH-dependent fumarate reductase, putative	Citric acid cycle	0	0	0	0	1	0
LtaP04.0010	Calcium-translocating P-type ATPase	2	LmjF.04.0010	PTS1	2%	0	8	11	11		Tb927.5.3400		calcium-translocating P-type ATPase, calcium pump	Ion channel or pump	0	0	0	10
LtaP17.0760	Hypothetical protein, conserved	2	LmjF.17.0640	0	6%		0	0	0		Tb927.8.820		hypothetical protein, conserved	0	0	0	0	0	0	0
LtaP24.1450	Hypothetical protein, conserved	2	LmjF.24.1350	0	2%		0	0	0		Tb927.8.6870		hypothetical protein, conserved	0	0	0	0	0	1	0
LtaP16.0230	Protein tyrosine phosphatase-like protein;protein tyrosine phosphatase-likie protein	2	LmjF.16.0230, LmjF.16.0250	0	9%		0	0	0		Tb927.8.5780		phosphatase, putative	Phosphatase	0	0	0	0	2	0
LtaP10.1540	Hypothetical protein, conserved	7	LmjF.10.1150	0	11%		0	0	0		Tb927.8.4580		hypothetical protein, conserved	0	0	0	0	0	0	0
LtaP10.1410	Hypothetical protein, conserved	2	LmjF.10.1040	0	2%		0	0	0		Tb927.8.4460		hypothetical protein, conserved	0	0	0	0	0	1	0
LtaP23.1500	Hypothetical protein, conserved	5	LmjF.23.1230	0	21%		0	0	0		Tb927.8.3160		hypothetical protein, conserved	0	0	0	0	0	0	0
LtaP23.0840	Hypothetical protein, conserved	5	LmjF.23.0570	0	5%		0	0	0		Tb927.8.2620		hypothetical protein, conserved	0	0	0	0	0	0	0
LtaP05.0630	Hypothetical protein, conserved	5	LmjF.05.0640	0	3%		0	0	0		Tb927.7.7250		hypothetical protein, conserved	0	0	0	0	0	0	0
LtaP05.0870	Hypothetical protein, conserved	3	LmjF.05.0850	0	5%		0	0	0		Tb927.7.7030		hypothetical protein, conserved	0	0	0	0	0	0	0
LtaP17.0650	Hypothetical protein, conserved	2	LmjF.17.0620, LmjF.17.0780	0	17%		0	0	0		Tb927.7.6770		hypothetical protein, conserved	0	0	0	0	0	0	0
LtaP06.0410	Hypothetical protein, conserved	5	LmjF.06.0440	0	5%		0	1	0		Tb927.7.5050		hypothetical protein, conserved	0	0	0	0	0	0	0
LtaP06.0240	Hypothetical protein, conserved	10	LmjF.06.0270	0	38%		0	0	0		Tb927.7.4910		hypothetical protein, conserved	0	0	0	0	0	0	0
LtaP06.0190	Hypothetical protein, conserved	3	LmjF.06.0220	0	7%		0	0	0		Tb927.7.4870		hypothetical protein, conserved	0	0	0	0	0	0	0
LtaP06.0100	Hypothetical protein, conserved	2	LmjF.06.0130	0	12%		0	0	0		Tb927.7.4780		hypothetical protein, conserved	0	0	0	0	0	0	0
LtaP06.0020	Hypothetical protein, conserved	2	LmjF.06.0030	0	3%		0	0	0		Tb927.7.4700		hypothetical protein, conserved	0	0	0	0	0	1	0
LtaP14.1000	Hypothetical protein, conserved	4	LmjF.14.1020	0	10%		0	0	0		Tb927.7.3920		hypothetical protein, conserved	0	0	0	0	0	0	0
LtaP14.1510	Hypothetical protein, conserved	2	LmjF.14.1440	0	2%		0	0	0		Tb927.7.3550		hypothetical protein, conserved	0	0	0	0	0	1	0
LtaP22.1440	I/6 autoantigen-like protein	7	LmjF.22.1460	0	34%		0	0	0		Tb927.7.3440		EF hand protein	0	0	0	0	0	0	0
LtaP22.0960	Hypothetical protein, conserved	2	LmjF.22.1000	0	4%		0	0	0		Tb927.7.3060		hypothetical protein, conserved	0	0	0	0	0	0	0
LtaP22.0860	Hypothetical protein, conserved	2	LmjF.22.0900	0	4%		0	2	0		Tb927.7.2790		hypothetical protein, conserved	0	0	0	0	0	0	0
LtaP22.0180	Hypothetical protein, conserved	2	LmjF.22.0170	0	2%		0	0	0		Tb927.7.2150	Tb07.11L3.100,	hypothetical protein, conserved	0	0	0	0	0	1	1
LtaP26.1640	Proline oxidase, mitochondrial precursor-like protein	6	LmjF.26.1610	0	10%		0	0	0		Tb927.7.210		proline dehydrogenase	Mitochondrial pathway	0	0	MIT?	0	0	0
LtaP26.0630	Hypothetical protein, conserved	3	LmjF.26.0680	0	12%		0	2	2		Tb927.7.1290		hypothetical protein, conserved	0	0	0	0	1
LtaP30.3720	Hypothetical protein, conserved	2	LmjF.30.3680	0	5%		0	0	0		Tb927.6.5070		hypothetical protein, conserved	0	0	0	0	0	0	0
LtaP02.0380	Hypothetical protein, conserved	4	LmjF.02.0450	0	16%		0	0	0		Tb927.6.4650	0	UV excision repair RAD23 protein, putative	DNA synthesis, recombination, repair	0	0	0	0	0	0
LtaP30.3330	Hypothetical protein, conserved	2	LmjF.30.3290	0	2%		0	0	0		Tb927.6.4640		hypothetical protein, conserved	0	0	0	0	0	1	0
LtaP30.3180	Hypothetical protein, conserved	10	LmjF.30.3170	0	19%		0	0	0		Tb927.6.4520		hypothetical protein, conserved	0	0	0	0	0	0	0
LtaP30.2900	Aldehyde dehydrogenase, putative	2	LmjF.30.2900	0	5%		0	0	1		Tb927.6.4210		aldehyde dehydrogenase, putative (ALDH)	Enzyme	0	0	0	0	4	0
LtaP30.2540	Hypothetical protein, conserved	5	LmjF.30.2560	0	6%		0	0	0		Tb927.6.3820		hypothetical protein, conserved	0	0	0	0	0	0	0
LtaP30.1920	Hypothetical protein, conserved	3	LmjF.30.1900	0	4%		0	0	0		Tb927.6.3220		hypothetical protein, conserved	0	0	0	0	0	0	0
LtaP36.5300	Aldehyde dehydrogenase, putative	2	LmjF.36.5180	0	5%		0	0	0		Tb927.6.3050	0	aldehyde dehydrogenase family, putative	enzyme	0	0	0	0	1	1
LtaP12.0080	Hypothetical protein, conserved	2	LmjF.12.0070	0	4%		0	0	0		Tb927.6.1220		hypothetical protein, conserved	0	0	0	0	0	0	0
LtaP35.1340	Hypothetical protein, conserved	7	LmjF.35.1260	0	18%		0	1	0		Tb927.5.960		hypothetical protein, conserved	0	0	0	0	0	1	0
LtaP05.1120	Stomatin-like protein	4	LmjF.05.1040	0	12%		0	0	0		Tb927.5.520		stomatin-like protein, putative	Mitochondrial pathway	0	0	MIT?	0	0	0
LtaP05.1100	Hypothetical protein, conserved	3	LmjF.05.1020	0	3%		0	0	1		Tb927.5.500	, Tb927.5.500b	hypothetical protein, conserved	0	0	0	0	0	2	0
LtaP05.0160	Hypothetical protein, conserved	2	LmjF.05.0150	0	5%		0	1	0		Tb927.5.4400	Tb05.5K5.50,	hypothetical protein, conserved	0	0	0	0	0	0	0
LtaP33.0130	Hypothetical protein, conserved	3	LmjF.33.0110	0	11%		0	0	0		Tb927.5.4150		hypothetical protein, conserved	0	0	0	0	0	0	0
LtaP08.0380	Hypothetical protein, conserved	6	LmjF.08.0410	0	5%		0	1	1		Tb927.5.3260		hypothetical protein, conserved	0	0	0	0	0	0	0
LtaP15.0570	Hypothetical protein, conserved	3	LmjF.15.0590	0	16%		0	0	0		Tb927.5.1940		hypothetical protein, conserved	0	0	0	0	0	0	0
LtaP15.0520	Hypothetical protein, conserved	21	LmjF.15.0540	0	31%		0	0	0		Tb927.5.1900		hypothetical protein, conserved	0	0	0	0	2	0	0
LtaP15.0290	Hypothetical protein, conserved	2	LmjF.15.0260	0	8%		0	0	0		Tb927.5.1690		hypothetical protein, conserved	0	0	0	0	0	0	0
LtaP15.0280	Hypothetical protein, conserved	7	LmjF.15.0250	0	5%		0	0	0		Tb927.5.1680		hypothetical protein, conserved	0	0	0	0	0	1	0
LtaP23.1860	Hypothetical protein, conserved	7	LmjF.23.1450	0	16%		0	0	0		Tb927.5.1230		hypothetical protein, conserved	0	0	0	0	0	0	0
LtaP34.4040	Hypothetical protein, conserved	2	LmjF.34.4070	0	3%		0	0	0		Tb927.4.660		hypothetical protein, conserved	0	0	0	0	0	1	0
LtaP22.0190	Hypothetical protein, conserved	2	LmjF.22.0180	0	12%		0	0	0		Tb927.4.5120	0	hypothetical protein, conserved	#N/A	0	0	0	0	0	0
LtaP31.3020	Hypothetical protein, conserved	2	LmjF.31.2590	0	3%		0	1	0		Tb927.4.5000	, Tb927.8.7420	hypothetical protein, conserved	0	0	0	0	0	1	0
LtaP31.2160	Hypothetical protein, conserved	2	LmjF.31.1680	0	11%		0	0	0		Tb927.4.4700		hypothetical protein, conserved	0	0	0	0	0	0	0
LtaP31.2150	Hypothetical protein, conserved	8	LmjF.31.1670	0	29%		0	0	0		Tb927.4.4690		hypothetical protein, conserved	0	0	0	0	0	0	0
LtaP34.1370	unspecified product	2	#N/A	0	17%		0	0	0		Tb927.4.3060		hypothetical protein, conserved	0	0	0	0	0	0	0
LtaP34.1760	Hypothetical protein, conserved;hypthetical protein, conserved	8	LmjF.34.1520, LmjF.34.1530	0	42%		0	0	0		Tb927.4.2740		hypothetical protein, conserved	0	0	0	0	0	0	0
LtaP34.1860	Hypothetical protein, conserved	5	LmjF.34.2030	0	5%		0	0	0		Tb927.4.2640		hypothetical protein, conserved	0	0	0	0	0	1	0
LtaP34.3630	Hypothetical protein, conserved	3	LmjF.34.3710	0	20%		0	0	0		Tb927.4.1040		hypothetical protein, conserved	0	0	0	0	0	0	0
LtaP29.0020	Transcription factor-like protein	6	LmjF.29.0020	0	7%		0	3	0		Tb927.3.5620		hypothetical protein, conserved	0	0	0	0	0	3	0
LtaP29.0280	Hypothetical protein, conserved	4	LmjF.29.0270	0	13%		0	0	0		Tb927.3.5370		hypothetical protein, conserved	0	0	0	0	0	0	0
LtaP29.1260	Hypothetical protein, conserved	2	LmjF.29.1100	0	7%		0	0	0		Tb927.3.5060		hypothetical protein, conserved	0	0	0	0	0	0	0
LtaP29.0960	Hypothetical protein, conserved	3	LmjF.29.0870	0	9%		0	0	0		Tb927.3.3460		hypothetical protein, conserved (SDH5 in T cruzi)	0	0	0	0	0	0	0
LtaP25.2550	Hypothetical protein, conserved	10	LmjF.25.2410	0	10%		0	0	0		Tb927.3.2490		hypothetical protein, conserved	0	0	0	0	0	0	0
LtaP25.1910	Hypothetical protein, conserved	2	LmjF.25.1820	0	3%		0	0	0		Tb927.3.1900		hypothetical protein, conserved	0	0	0	0	0	0	0
LtaP25.1740	Hypothetical protein, conserved	7	LmjF.25.1660	0	9%		0	0	0		Tb927.3.1740		hypothetical protein, conserved	0	0	0	0	0	0	0
LtaP25.1460	Gtp-binding protein, putative	3	LmjF.25.1420	0	18%		0	0	0		Tb927.3.1120		GTP-binding nuclear protein rtb2, putative (rtb2)	Nucleo-cytoplasmic trasnport	0	0	0	0	0	0
LtaP02.0390	Hypothetical protein, conserved	15	LmjF.02.0460	0	56%		0	0	0		Tb927.2.2510	, Tb927.2.2520	voltage-dependent anion-selective channel	Ion channel or pump	0	0	0	0	0	0
LtaP36.4470	Hypothetical protein, conserved	2	LmjF.36.4330	0	2%		0	0	0		Tb927.10.9700		hypothetical protein, conserved,predicted C2 domain protein	0	0	0	0	0	0	0
LtaP36.6000	Hypothetical protein, conserved	9	LmjF.36.5850	0	21%		0	0	0		Tb927.10.8940		hypothetical protein, conserved	0	0	0	0	0	0	0
LtaP36.6980	Hypothetical protein, conserved	4	LmjF.36.6730	0	4%		0	2	0		Tb927.10.8000		hypothetical protein, conserved	0	0	0	0	0	1	0
LtaP36.6820	Hypothetical protein, conserved	2	LmjF.36.6590	0	3%		0	0	0		Tb927.10.7880		hypothetical protein, conserved	0	0	0	0	0	0	0
LtaP36.2760	Hypothetical protein, conserved	2	LmjF.36.2690	0	7%		0	0	0		Tb927.10.7600		hypothetical protein, conserved	0	0	0	0	0	0	0
LtaP36.2940	Hypothetical protein, conserved	4	LmjF.36.2880	0	3%		0	0	0		Tb927.10.7350		hypothetical protein, conserved	0	0	0	0	0	0	0
LtaP36.2610	Hypothetical protein, conserved	3	LmjF.36.2550	0	9%		0	0	0		Tb927.10.7120		hypothetical protein, conserved	0	0	0	0	0	0	0
LtaP36.2470	Hypothetical protein, conserved	4	LmjF.36.2400	0	9%		0	0	0		Tb927.10.6920	Tb10.v4.0248, , Tb927.10.6960	hypothetical protein	0	0	0	0	0	0	0
LtaP36.2460	Sterol 24-c-methyltransferase, putative	7	LmjF.36.2380, LmjF.36.2390	0	19%		0	0	0		Tb927.10.6910	Tb10.v4.0247,, Tb927.10.6950	Sterol methyltransferase, putative	Sterols	0	0	0	0	0	0
LtaP36.1560	Hypothetical protein, conserved	3	LmjF.36.1570	0	6%		0	0	0		Tb927.10.5990		hypothetical protein, conserved	0	0	0	0	0	0	0
LtaP36.1260	Hypothetical protein, conserved	8	LmjF.36.1290	0	34%		0	1	2		Tb927.10.5630		hypothetical protein, conserved	0	0	0	0	0	0	0
LtaP36.0010	Hypothetical protein, conserved	3	LmjF.36.0030	0	18%		0	0	0		Tb927.10.4400		hypothetical protein, conserved	0	0	0	0	0	0	0
LtaP34.0140	Adenylate kinase, putative	2	LmjF.21.1250, LmjF.34.0110	0	10%		0	0	0		Tb927.10.2530	, Tb927.10.830	adenylate kinase, putative	Nucleotides-Purines	0	0	0	0	0	0
LtaP21.0440	Hypothetical protein, conserved	4	LmjF.21.0430	0	6%		0	1	0		Tb927.10.2240		hypothetical protein, conserved	0	0	0	0	0	1	0
LtaP21.0390	Hypothetical protein, conserved	10	LmjF.21.0380	0	43%		0	0	0		Tb927.10.2190		hypothetical protein, conserved	0	0	0	0	0	0	0
LtaP21.0350	Mitochondrial processing peptidase alpha subunit, putative	3	LmjF.21.0340	0	12%		0	0	0		Tb927.10.2140		mitochondrial processing peptidase alpha subunit (pseudogene)	Mitochondrial pathway	0	0	(MIT)	0	0	0
LtaP21.0130	Calpain, putative	2	LmjF.21.0120	0	1%		0	0	0		Tb927.10.1890		calpain, putative,cysteine peptidase, Clan CA, family C2, putative	Protease or peptidase	0	0	0	0	0	0
LtaP19.1080	Hypothetical protein, conserved	7	LmjF.19.1160	0	18%		0	0	0		Tb927.10.15760		hypothetical protein, conserved	0	0	0	0	0	0	0
LtaP19.0160	Hypothetical protein, conserved	3	LmjF.19.0190	0	20%		0	0	0		Tb927.10.14810		hypothetical protein, conserved (in UPF1-TAP)	0	0	0	0	0	0	0
LtaP32.0450	Hypothetical protein, conserved	6	LmjF.32.0420	0	9%		0	1	0		Tb927.10.14570		hypothetical protein, conserved	0	0	0	0	0	0	0
LtaP32.0440	Hypothetical protein, conserved	3	LmjF.32.0410	0	4%		0	0	0		Tb927.10.14560		hypothetical protein, conserved	0	0	0	0	0	0	0
LtaP32.0390	Hypothetical protein, conserved	7	LmjF.32.0360	0	17%		0	0	0		Tb927.10.14500		hypothetical protein, conserved	0	0	0	0	0	0	0
LtaP32.0380	Hypothetical protein, conserved	10	LmjF.32.0350	0	20%		0	0	0		Tb927.10.14490		hypothetical protein, conserved	0	0	0	0	0	0	0
LtaP18.0590	Hypothetical protein, conserved	2	LmjF.18.0570	0	2%		0	0	0		Tb927.10.13550		hypothetical protein, conserved	0	0	0	0	0	0	0
LtaP31.0930	Hypothetical protein, conserved	2	LmjF.31.0980	0	3%		0	0	0		Tb927.10.12180		hypothetical protein, conserved	0	0	0	0	0	0	0
LtaP33.1650	Hypothetical protein, conserved	5	LmjF.33.1500	0	8%		0	1	0		Tb927.10.12130		hypothetical protein, conserved	0	0	0	0	0	0	0
LtaP33.1130	Hypothetical protein, conserved	3	LmjF.33.1035	0	36%		0	0	0		Tb927.10.11650		hypothetical protein, conserved	0	0	0	0	0	0	0
LtaP33.0470	Hypothetical protein, conserved	2	LmjF.33.0450	0	9%		0	1	0		Tb927.10.11060		hypothetical protein, conserved	0	0	0	0	0	0	0
LtaP20.0280	Hypothetical protein, conserved	9	LmjF.20.0270	0	27%		0	0	0		Tb927.1.990		hypothetical protein, conserved	0	0	0	0	0	0	0
LtaP12.0920	Hypothetical protein, conserved	5	LmjF.12.1120	0	15%		0	0	0		Tb927.1.4310		hypothetical protein, conserved	0	0	0	0	0	0	0
LtaP12.0870	Hypothetical protein, conserved	2	#N/A	0	4%		0	0	0		Tb927.1.4230	0	hypothetical protein, conserved	#N/A	0	0	0	0	1	0
LtaP20.1300	Calpain-like cysteine peptidase	2	#N/A	0	8%		0	0	0		Tb927.1.2230	0	calpain-like protein fragment	#N/A	0	0	0	0	0	0
LtaP09.0810	Hypothetical protein, conserved	2	LmjF.09.0780	0	9%		0	0	0		Tb11.52.0004		hypothetical protein, conserved	0	0	0	0	0	0	0
LtaP25.0770	Hypothetical protein, conserved	4	LmjF.25.0715	0	22%		0	0	0		Tb11.50.0001	Tb11.0840,	hypothetical protein, conserved	0	0	0	0	0	0	0
LtaP27.0620	Hypothetical protein, conserved	4	LmjF.27.0610	0	9%		0	0	0		Tb11.47.0026		hypothetical protein, conserved	0	0	0	0	0	0	0
LtaP27.1260	Hypothetical protein, conserved	2	LmjF.27.1220	0	4%		0	0	0		Tb11.39.0004	Tb11.1380,	hypothetical protein, conserved	0	0	0	0	0	0	0
LtaP27.1560	Hypothetical protein, conserved	3	LmjF.27.1480	0	2%		0	2	0		Tb11.18.0012		hypothetical protein, conserved	0	0	0	0	0	0	0
LtaP33.1170	Hypothetical protein	2	LmjF.33.1070	0	5%		0	1	5		Tb11.0400	0	#N/A	#N/A	0	0	0	1	2
LtaP25.0640	Hypothetical protein, conserved	3	LmjF.25.0600	0	9%		0	0	0		Tb11.03.0470		hypothetical protein, conserved	0	0	0	0	0	1	0
LtaP11.0790	Hypothetical protein, conserved	17	LmjF.11.0810	0	20%		0	0	0		Tb11.02.4320		hypothetical protein, conserved	0	0	0	0	0	0	0
LtaP11.1210	Hypothetical protein, conserved	2	LmjF.11.1310	0	5%		0	1	0		Tb11.02.3900		hypothetical protein, conserved	0	0	0	0	0	1	0
LtaP24.0150	Hypothetical protein, conserved	11	LmjF.24.0160	0	45%		0	0	0		Tb11.02.2530		hypothetical protein, conserved	0	0	0	0	0	0	0
LtaP24.0100	Hypothetical protein, conserved	5	LmjF.24.0100	0	21%		0	0	0		Tb11.02.2490		hypothetical protein, conserved	0	0	0	0	0	0	0
LtaP13.0230	Hypothetical protein, conserved	6	LmjF.13.0240	0	19%		0	0	0		Tb11.02.2130		hypothetical protein, conserved	0	0	0	0	0	0	0
LtaP13.0340	Hypothetical protein, conserved	5	LmjF.13.0460	0	12%		0	0	0		Tb11.02.1980		hypothetical protein, conserved	0	0	0	0	0	0	0
LtaP13.0950	Hypothetical protein, conserved	3	LmjF.13.1050	0	13%		0	0	0		Tb11.02.1260		hypothetical protein, conserved	0	0	0	0	0	0	0
LtaP13.1010	Hypothetical protein, conserved	12	LmjF.13.1110	0	25%		0	0	0		Tb11.02.1190		hypothetical protein, conserved	0	0	0	0	0	0	0
LtaP13.1090	Adenylosuccinate synthetase	3	LmjF.13.1190	0	5%		0	1	0		Tb11.02.1120		adenylosuccinate synthetase, putative	Nucleotides-Purines	0	0	0	0	0	0
LtaP33.2430	Hypothetical protein, conserved	4	LmjF.33.2220	0	7%		0	0	0		Tb11.02.0354		hypothetical protein, conserved	0	0	0	0	0	0	0
LtaP33.2450	Hypothetical protein, conserved	3	LmjF.33.2240	0	14%		0	0	0		Tb11.02.0352		hypothetical protein, conserved	0	0	0	0	0	0	0
LtaP33.2660	Hypothetical protein, conserved	2	LmjF.33.2440	0	6%		0	0	0		Tb11.02.0210		hypothetical protein, conserved	0	0	0	0	0	0	0
LtaP33.2680	Hypothetical protein, conserved	4	LmjF.33.2460	0	4%		0	1	0		Tb11.02.0190		hypothetical protein, conserved	0	0	0	0	0	2	0
LtaPcontig498-1	Aminopeptidase, putative	3	LmjF.11.0630, LmjF.33.2570	0	25%		0	0	0		Tb11.02.0070	, Tb11.02.4440	aminopeptidase, putative,metallo-peptidase, Clan MF, Family M17	Protease or peptidase	0	0	0	0	0	1
LtaP11.0650	Aminopeptidase, putative	6	LmjF.11.0630, LmjF.33.2570	0	19%		0	0	0		Tb11.02.0070	, Tb11.02.4440	aminopeptidase, putative,metallo-peptidase, Clan MF, Family M17	Protease or peptidase	0	0	0	0	0	1
LtaP32.3190	Hypothetical protein, conserved	2	LmjF.32.2985	0	10%		0	0	1		Tb11.01.7840		hypothetical protein, conserved	0	0	0	0	0	1	0
LtaP32.2150	Hypothetical protein, conserved	3	LmjF.32.1980	0	4%		0	0	0		Tb11.01.6840		hypothetical protein, conserved	0	0	0	0	0	0	0
LtaP32.1050	Calpain-like cysteine peptidase, putative	8	LmjF.32.0970	0	6%		0	0	0		Tb11.01.5800		hypothetical protein, conserved	0	0	0	0	0	1	1
LtaP09.1550	Hypothetical protein, conserved	2	LmjF.09.1520	0	9%		0	0	0		Tb11.01.5250		hypothetical protein, conserved	0	0	0	0	0	0	0
LtaP09.1540	Hypothetical protein, conserved	14	LmjF.09.1510	0	9%		0	0	0		Tb11.01.5240		hypothetical protein, conserved	0	0	0	0	0	1	0
LtaP09.0210	Hypothetical protein, conserved	11	LmjF.09.0210	0	31%		0	0	0		Tb11.01.4030		hypothetical protein, conserved	0	0	0	0	0	0	0
LtaP28.2680	Hypothetical protein, conserved	2	LmjF.28.2610	0	1%		0	2	0		Tb11.01.3720	, Tb11.01.3730	hypothetical protein	0	0	0	0	0	0	0
LtaP36.5050	Hypothetical protein, conserved (GO function: electron transport chain)	24	LmjF.36.4910	0	39%		0	1	0		Tb11.01.2800		hypothetical protein, conserved	0	0	0	0	0	0	0
LtaP36.5240	Hypothetical protein, conserved	5	LmjF.36.5110	0	23%		0	0	0		Tb11.01.2570		hypothetical protein, conserved	0	0	0	0	0	0	0
LtaP36.5410	Hypothetical protein, conserved	5	LmjF.36.5290	0	27%		0	0	0		Tb11.01.2390		hypothetical protein, conserved	0	0	0	0	0	0	0
LtaP36.5460	Hypothetical protein, conserved	5	LmjF.36.5340	0	7%		0	0	0		Tb11.01.2310		hypothetical protein, conserved	0	0	0	0	0	0	0
LtaP36.4210	Hypothetical protein, conserved	2	LmjF.36.4080	0	5%		0	1	0		Tb11.01.2120		hypothetical protein, conserved	0	0	0	0	0	0	0
LtaP36.4130	Hypothetical protein, conserved	3	LmjF.36.4010	0	6%		0	1	0		Tb11.01.2020		hypothetical protein, conserved	0	0	0	0	0	2	0
LtaP36.4060	Hypothetical protein, conserved	2	LmjF.36.3950	0	4%		0	0	0		Tb11.01.1960		hypothetical protein, conserved	0	0	0	0	0	0	0
LtaP36.3400	Hypothetical protein, conserved	2	LmjF.36.3300	0	4%		0	0	0		Tb11.01.1880		hypothetical protein, conserved	0	0	0	0	0	0	0
LtaP36.3510	Short chain dehydrogenase-like protein	6	LmjF.36.3410	0	21%		0	2	2		Tb11.01.1780		short-chain dehydrogenase, putative	Enzyme	0	0	0	2	0	0
LtaP28.1910	Hypothetical protein, conserved	2	LmjF.28.1860	0	9%		0	0	0		Tb11.01.0840		hypothetical protein, conserved	0	0	0	0	0	0	0
LtaP04.0060	Hypothetical protein, conserved	4	LmjF.04.0050	0	9%		0	0	0		Tb09.160.5060		hypothetical protein, conserved	0	0	0	0	0	0	0
LtaP15.0800	Hypothetical protein, conserved	6	LmjF.15.0810	0	13%		0	2	1		Tb09.160.4700		hypothetical protein, conserved	0	0	0	0	2	0	0
LtaP15.1250	Hypothetical protein, conserved	3	LmjF.15.1340	0	11%		0	0	0		Tb09.160.3930		hypothetical protein, conserved	0	0	0	0	0	0	0
LtaP15.1280	Hypothetical protein, conserved	2	LmjF.15.1350	0	3%		0	1	3		Tb09.160.3890		hypothetical protein, conserved	0	0	0	0	0	1	1
LtaP01.0600	Hypothetical protein, conserved	5	LmjF.01.0620	0	9%		0	0	1		Tb09.160.3020		hypothetical protein, conserved	0	0	0	0	0	0	0
LtaP01.0510	Long chain fatty Acyl CoA synthetase, putative;fatty acyl CoA synthetase 2, putative;long chain fatty acid CoA ligase, putative;fatty acyl CoA syntetase 1, putative	9	LmjF.01.0470, LmjF.01.0490, LmjF.01.0500, LmjF.01.0520, LmjF.03.0230	0	14%		0	0	0		Tb09.160.2770	, Tb09.160.2780, Tb09.160.2810, Tb09.160.2840, Tb927.10.3260	fatty acyl CoA syntetase 1 (ACS1)	Lipids & fatty acids	0	0	MIT?	0	0	0
LtaP01.0480	Long chain fatty Acyl CoA synthetase, putative;fatty acyl CoA synthetase 2, putative;long chain fatty acid CoA ligase, putative;fatty acyl CoA syntetase 1, putative	8	LmjF.01.0470, LmjF.01.0490, LmjF.01.0500, LmjF.01.0520, LmjF.03.0230	0	13%		0	0	0		Tb09.160.2770	, Tb09.160.2780, Tb09.160.2810, Tb09.160.2840, Tb927.10.3260	fatty acyl CoA syntetase 1 (ACS1)	Lipids & fatty acids	0	0	MIT?	0	0	0
LtaP03.0220	Long chain fatty Acyl CoA synthetase, putative;fatty acyl CoA synthetase 2, putative;long chain fatty acid CoA ligase, putative;fatty acyl CoA syntetase 1, putative	8	LmjF.01.0470, LmjF.01.0490, LmjF.01.0500, LmjF.01.0520, LmjF.03.0230	0	12%		0	0	0		Tb09.160.2770	, Tb09.160.2780, Tb09.160.2810, Tb09.160.2840, Tb927.10.3260	fatty acyl CoA syntetase 1 (ACS1)	Lipids & fatty acids	0	0	MIT?	0	0	0
LtaP26.2120	Hypothetical protein, conserved	2	LmjF.26.1980	0	13%		0	0	0		Tb09.160.1110		hypothetical protein, conserved	0	0	0	0	0	0	0
LtaP26.2400	Hypothetical protein, conserved	3	LmjF.26.2250	0	5%		0	1	2		Tb09.160.0790		hypothetical protein, conserved	0	0	0	0	0	0	0
LtaP10.0460	Hypothetical protein	2	#N/A	0	23%		0	0	0		0	0	#N/A	#N/A	0	0	0	#N/A	#N/A	#N/A
LtaP21.0040	Hypothetical protein, conserved	5	LmjF.21.0030	0	23%		0	0	0		0	0	#N/A	#N/A	0	0	0	#N/A	#N/A	#N/A
LtaP33.3500	H1 histone-like protein	3	LmjF.33.3240	0	21%		0	0	0		0	0	#N/A	#N/A	0	0	0	#N/A	#N/A	#N/A
LtaP23.1230	Hypothetical protein, unknown function	4	LmjF.23.0980	0	18%		0	0	0		0	0	#N/A	#N/A	0	0	0	#N/A	#N/A	#N/A
LtaP28.1130	Hypothetical protein, conserved	5	LmjF.28.1060	0	14%		0	0	0		0	0	#N/A	#N/A	0	0	0	#N/A	#N/A	#N/A
LtaP13.0070	Hypothetical protein	2	LmjF.13.0070	0	11%		0	0	0		0	0	#N/A	#N/A	0	0	0	#N/A	#N/A	#N/A
LtaP10.1670	Hypothetical protein, conserved	2	LmjF.10.1240	0	9%		0	0	0		0		#N/A	#N/A	0	0	0	#N/A	#N/A	#N/A
LtaP31.2100	Thiolase protein-like protein;putative 3-ketoacyl-coa thiolase-like protein	4	LmjF.31.1630, LmjF.31.1640	0	6%		0	0	0		0	0	#N/A	#N/A	0	0	0	#N/A	#N/A	#N/A
LtaP05.0640	Hypothetical protein, conserved	4	LmjF.05.0650	0	6%		0	0	0		0		#N/A	#N/A	0	0	0	#N/A	#N/A	#N/A
LtaP32.0160	Hypothetical protein, unknown function	2	LmjF.32.0160	0	4%		0	0	0		0	0	#N/A	#N/A	0	0	0	#N/A	#N/A	#N/A
LtaP19.0530	Hypothetical protein, conserved	4	LmjF.19.0560	0	4%		0	0	0		0	0	#N/A	#N/A	0	0	0	#N/A	#N/A	#N/A
LtaP27.2200	Hypothetical protein, conserved	5	LmjF.27.2130	0	4%		0	0	0		0	0	#N/A	#N/A	0	0	0	#N/A	#N/A	#N/A
LtaP09.1330	Hypothetical protein, conserved	2	LmjF.09.1290	0	3%		0	0	0		0		#N/A	#N/A	0	0	0	#N/A	#N/A	#N/A
LtaP19.0970	Hypothetical protein, conserved	3	LmjF.19.1060	0	3%		0	0	0		0	0	#N/A	#N/A	0	0	0	#N/A	#N/A	#N/A
LtaP04.0680	Hypothetical protein	2	LmjF.04.0690	0	3%		0	0	0		0	0	#N/A	#N/A	0	0	0	#N/A	#N/A	#N/A
LtaP01.0530	Hypothetical protein, conserved	2	LmjF.01.0540	0	2%		0	0	0		0	0	#N/A	#N/A	0	0	0	#N/A	#N/A	#N/A
LtaP29.2680	Hypothetical protein, conserved	2	LmjF.29.2480	0	2%		0	0	0		0	0	#N/A	#N/A	0	0	0	#N/A	#N/A	#N/A
LtaP26.1120	Hypothetical protein, conserved	3	LmjF.26.1190	0	2%		0	0	1		0	0	#N/A	#N/A	0	0	0	#N/A	#N/A	#N/A
LtaP34.0620	Hypothetical protein, conserved	2	LmjF.34.0560	0	1%		0	0	2		0	0	#N/A	#N/A	0	0	0	#N/A	#N/A	#N/A
LtaP32.0260	Hypothetical protein, conserved	3	LmjF.32.0250	0	2%		0	2	1		0	0	#N/A	#N/A	0	0	0	#N/A	#N/A	#N/A
LtaP33.0170	Hypothetical protein, unknown function	2	LmjF.33.0140	0	8%		0	1	0		0	0	#N/A	#N/A	0	0	0	#N/A	#N/A	#N/A
LtaP32.3360	unspecified product	2	#N/A	0	2%		0	0	0		0	0	#N/A	#N/A	0	0	0	#N/A	#N/A	#N/A
LtaP16.1580	Hypothetical protein, conserved	2	LmjF.16.1510	0	13%		1				Tb927.8.4910		hypothetical protein, conserved	0	0	0	0	0	0	0
LtaP23.0390	Hypothetical protein, conserved	3	LmjF.23.0330	0	10%		1				Tb927.8.2300		hypothetical protein, conserved	0	0	0	0	1
LtaP17.1410	Hypothetical protein, conserved	2	LmjF.17.1280	0	36%		1				Tb927.5.2560		hypothetical protein, conserved	0	0	0	0	1
LtaP34.2250	Hypothetical protein, conserved	2	LmjF.34.2400	0	5%		1				Tb927.4.2250		hypothetical protein, conserved	0	0	0	0	0	1	0
LtaP29.0320	Hypothetical protein, conserved	2	#N/A	0	21%		1				Tb927.3.5350		hypothetical protein, conserved	0	0	0	0	1	1	1
LtaP36.0200	Dolichyl-phosphate beta-D-mannosyltransferase precursor, conserved	2	LmjF.36.0220	0	9%		1				Tb927.10.4610		dolicholphosphate-mannose synthase, putative	Glycan synthesis & metabolism	0	0	0	1
LtaP18.0650	Atp-dependent zinc metallopeptidase	2	LmjF.18.0610	0	4%		1				Tb927.10.13510		zinc metallopeptidase, putative	Protease or peptidase	0	0	0	1	1
LtaP28.1050	Hypothetical protein, conserved	3	LmjF.28.0980	0	15%		1				Tb11.0300	, Tb11.0400	hypothetical protein	0	0	0	0	1	2
LtaP35.4380	Hypothetical protein, conserved	2	LmjF.35.4340	0	4%		1				Tb09.211.1850		hypothetical protein, conserved	0	0	0	0	0	1	1
LtaP35.4920	Hypothetical protein, conserved	3	LmjF.35.4940	0	16%		1				Tb09.211.1150		hypothetical protein, conserved	0	0	0	0	0	0	0
LtaP26.2140	Hypothetical protein, conserved	4	LmjF.26.2000	0	14%		1				Tb09.160.1070		hypothetical protein, conserved	0	0	0	0	1	1	2
LtaP06.1290	Protoporphyrinogen oxidase-like protein	4	LmjF.06.1280	0	16%		1				0		#N/A	#N/A	0	0	0	#N/A	#N/A	#N/A
LtaP25.2510	Hypothetical protein	2	LmjF.25.2375	0	13%		1				0	0	#N/A	#N/A	0	0	0	#N/A	#N/A	#N/A
LtaP31.1050	Hypothetical protein, conserved (GO function: transport)	2	LmjF.31.1110	0	4%		2				Tb927.8.8030		hypothetical protein, conserved	0	0	0	0	1
LtaP16.1340	Hypothetical protein, conserved	3	LmjF.16.1360	0	6%		2				Tb927.8.5080		hypothetical protein, conserved	0	0	0	0	1
LtaP34.4100	Hypothetical protein, conserved	4	LmjF.34.4130	0	6%		2				Tb927.4.590		hypothetical protein, conserved	0	0	0	0	1
LtaP36.3480	Hypothetical protein, conserved	2	LmjF.36.3380	0	8%		2				Tb11.01.1800		hypothetical protein, conserved	0	0	0	0	1
LtaP05.0670	Sre-2/carboxylate carrier-like protein;tricarboxylate carrier, putative	2	LmjF.01.0570, LmjF.05.0680	0	6%		2				Tb09.160.2910		tricarboxylate carrier, putative	Mitochondrial pathway	0	0	MIT?	5
LtaP32.1500	Hypothetical protein, unknown function	3	LmjF.32.1410	0	8%		2				0	0	#N/A	#N/A	0	0	0	#N/A	#N/A	#N/A
LtaP11.0860	Reticulon domain protein, 22 kDa potentially aggravating protein (paple22)	4	LmjF.30.2580	0	15%		3				Tb927.6.3840		reticulon domain protein	0	0	0	0	3	0	0
LtaP27.0040	Caax prenyl protease 1, putative	7	LmjF.27.0040	0	18%		3				Tb09.211.0680		CAAX prenyl protease 1, putative,metallo- peptidase, Clan M- Family M48	Protease or peptidase	0	0	0	5
LtaP01.0560	Sre-2/carboxylate carrier-like protein;tricarboxylate carrier, putative	4	LmjF.01.0570, LmjF.05.0680	0	17%		3	5	2		Tb09.160.2910		tricarboxylate carrier, putative	Mitochondrial pathway	0	0	MIT?	5
LtaP04.1010	Acyltransferase-like protein, copy 2	7	LmjF.04.1050	0	24%		3	1	3		0	0	#N/A	#N/A	0	0	0	#N/A	#N/A	#N/A
LtaP05.0300	Protein tyrosine phosphatase, putative	6	LmjF.05.0280	0	27%		4	5	5		Tb927.10.10610		protein tyrosine phosphatase, putative	Protein phosphatase	0	0	0	6
LtaP34.0490	unspecified product	2	#N/A	0	4%		5				Tb927.10.2560	0	mitochondrial malate dehydrogenase (mMDH)	mitocondrial pathway	0	0	0	0	1	0
LtaP18.1480	P-type H+-ATPase, putative	11	LmjF.18.1510, LmjF.18.1520	0	10%		8				Tb927.10.12500	, Tb927.10.12510	P-type H -ATPase, putative	Ion channel or pump	0	0	0	7
LtaP35.2120	Calcium motive p-type ATPase, putative	5	LmjF.35.2080	0	4%		8				Tb09.244.2570		calcium motive p-type ATPase, putative	Ion channel or pump	0	0	0	8
LtaP31.1180	Vacuolar-type proton translocating pyrophosphatase 1, putative	7	LmjF.31.1220	0	10%		14				Tb927.4.4380	, Tb927.8.7980	vacuolar-type proton translocating pyrophosphatase 1, putative (PPase1)	Lysosome	0	0	0	14
LtaP29.1650	Hypothetical protein, conserved	3	LmjF.29.1500, LmjF.29.1510	0	3%		14				Tb927.3.4070	, Tb927.3.4080, Tb927.3.4090, Tb927.3.4100, Tb927.3.4110	hypothetical protein, conserved	0	0	0	0	12
LtaP35.5290	Isopentenyl-diphosphate delta-isomerase, putative	15	LmjF.35.5330	0	44%	0	0	1	0		Tb09.211.0700		isopentenyl-diphosphate delta-isomerase, type II	Prenylation			0	0	1	0
