# Supplementary material for: Proteins and lipids of glycosomal membranes from Leishmania tarentolae and Trypanosoma brucei
Source: F1000Res. 2013 Jan 29;2:27. [Version 1] doi: 10.12688/f1000research.2-27.v1 (PMC3814921; doi:10.12688/f1000research.2-27.v1)
Supplement: Supplementary Table S1 — All proteins, possible glycosomal proteins, and a short list of glycosome membrane proteins. [file f1000research-2-1189-s0000.tgz › Methods_and_notes.txt]

Database Name: the LtarParrotTarIIAnnotatedProteins_TriTrypDB-4.1 database
Taxonomy: All Entries
Number of Proteins: 8452

Search Engine: Mascot
Version: 2.4.0
Samples: All Samples
Fragment Tolerance: 0.100 Da (Monoisotopic)
Parent Tolerance: 1.1 Da (Monoisotopic)
Fixed Modifications: +57 on C (Carbamidomethyl)
Variable Modifications: +1 on NQ (Deamidation), +16 on M (Oxidation)
Database: the LtarParrotTarIIAnnotatedProteins_TriTrypDB-4.1 database (unknown version, 8452 entries)
Digestion Enzyme: Trypsin
Max Missed Cleavages: 1

Scaffold Version: Scaffold_3.5.1
Peptide Thresholds: 20.0% minimum 
Protein Thresholds: 99.0% minimum and 2 peptides minimum

DATABASE SEARCHING--
Charge state deconvolution and deisotoping were not performed. All MS/MS samples were analyzed using Mascot (Matrix Science, London, UK; version 2.4.0). Mascot was set up to search the LtarParrotTarIIAnnotatedProteins_TriTrypDB-4.1 database (8452 entries) assuming the digestion enzyme trypsin. Mascot was searched with a fragment ion mass tolerance of 0.100 Da and a parent ion tolerance of 1.1 Da. Iodoacetamide derivative of cysteine was specified in Mascot as a fixed modification. Deamidation of asparagine and glutamine and oxidation of methionine were specified in Mascot as variable modifications.

CRITERIA FOR PROTEIN IDENTIFICATION-- Scaffold (version Scaffold_3.5.1, Proteome Software Inc., Portland, OR) was used to validate MS/MS based peptide and protein identifications. Peptide identifications were accepted if they could be established at greater than 20.0% probability as specified by the Peptide Prophet algorithm (Keller, A et al Anal. Chem. 2002;74(20):5383-92).  Protein identifications were accepted if they could be established at greater than 99.0% probability and contained at least 2 identified peptides.  Protein probabilities were assigned by the Protein Prophet algorithm (Nesvizhskii, AI Anal Chem. 2003 Sep 1;75(17):4646-58). Proteins that contained similar peptides and could not be differentiated based on MS/MS analysis alone were grouped to satisfy the principles of parsimony.

Note that on Table 1, the T. brucei homologues were assigned automatically using Tables from TriTrypDB. Many homologues that definitely exist (most obviously, of ribosomal proteins) are missing.
GM= glycosomal membrane
xx: the L. tarentolae sequence is incomplete so the C-terminus is uncertain.
#N/A: not available of not applicable
MITO column: MIT high and MIT med are present in the mictochondrion with high, or medium probability according to Panigrahi et al.
Proteins that are known to be in the glycosome or have unambiguous targeting signals are in red in sheets 2 and 3.
"Class" is a functional group that we have assigned manually.
